# Supplementary material for: Deregulation of the pRb-E2F4 axis alters epidermal homeostasis and favors tumor development
Source: Oncotarget. 2016 Sep 30;7(46):75712–28. doi: 10.18632/oncotarget.12362 (PMC5342772; doi:10.18632/oncotarget.12362)
Supplement: Supplementary file 2 [file oncotarget-07-75712-s002.xlsx]

## Sheet: RbE2F4 vs Rb t test_2
Original row	NAME	DESCRIPTION	GroupA mean	GroupA std.dev.	GroupB mean	GroupB std.dev.	Absolute t value	Degrees of freedom	Raw p value	Adj p value	False Discovery Rate	13.Rb_1	14.Rb_2	Rb_3	Rb E2 f4_1	Rb E2 f4_2	Rb E2 f4_3
8	40057 SEPT9	SEPT9:septin 9	-0.599503	0.619878	0.936505	0.847401	2.53394	3	0	0	0	-1.08016	0.100146	-0.818491	0.536711	1.90984	0.362962
20	0610009L18RIK	na	0.413473	1.08181	-0.896896	0.24968	2.04424	2	0	0	0	-0.0766487	-0.336533	1.6536	-0.697771	-1.17702	-0.815898
25	0610010O12RIK	na	-0.034317	0.63413	-1.17581	0.263115	2.87979	2	0	0	0	-0.500071	-0.290751	0.687872	-1.28728	-0.875304	-1.36483
26	0610011F06RIK	na	-0.157051	0.780477	-0.954789	0.349004	1.61614	2	0	0	0	-0.595106	-0.620097	0.744051	-0.713909	-0.795431	-1.35503
27	0610011L14RIK	na	-0.49043	0.445133	0.947944	0.760664	2.82677	3	0	0	0	-0.777318	-0.71633	0.0223576	0.560442	1.82433	0.459059
52	1110008L16RIK	na	-0.630385	0.190683	0.0916873	0.272334	3.76192	3	0	0	0	-0.83076	-0.60924	-0.451156	0.314779	-0.211791	0.172074
58	1110015M06RIK	na	0.345568	0.478065	-0.766588	0.443903	2.95276	3	0	0	0	-0.186659	0.738554	0.484808	-0.348046	-0.719604	-1.23211
91	1190005F20RIK	na	0.164307	0.432812	-0.845928	0.288851	3.36271	3	0	0	0	0.207753	0.573758	-0.28859	-1.02512	-0.999958	-0.512709
117	1500032L24RIK	na	0.0102865	0.169125	1.08787	0.281591	5.68207	3	0	0	0	0.0699203	-0.180578	0.141517	0.788055	1.1288	1.34676
131	1600029D21RIK	na	1.04232	0.75983	-0.483574	0.785792	2.41789	3	0	0	0	0.510383	0.704037	1.91254	0.0576291	-0.123467	-1.38488
163	1700010L04RIK	na	0.403242	0.618256	-0.696601	0.344396	2.69177	3	0	0	0	0.002626	0.0918168	1.11528	-1.00967	-0.752425	-0.327704
178	1700012B15RIK	na	0.393068	0.227591	-0.933656	0.913557	2.44079	2	0	0	0	0.440377	0.145541	0.593287	-0.676908	-1.94811	-0.175944
191	1700016M24RIK	na	0.695137	0.586648	-0.297914	0.342966	2.53113	3	0	0	0	0.490285	0.238384	1.35674	0.0112548	-0.238169	-0.666827
227	1700023F06RIK	na	1.33646	0.384797	-0.225238	1.06691	2.38493	2	0	0	0	0.896133	1.60813	1.50512	-1.27578	0.857312	-0.257242
236	1700026D08RIK	na	0.956136	0.738665	-0.584268	0.750533	2.53364	3	0	0	0	0.495107	0.565189	1.80811	-1.35733	0.141503	-0.536981
250	1700029J07RIK	na	-0.125333	0.0536578	-0.895028	0.517369	2.56304	2	0	0	0	-0.107991	-0.0824913	-0.185517	-1.30464	-0.313612	-1.06683
299	1700081L11RIK	na	0.552258	0.464907	-0.597943	0.978571	1.83886	2	0	0	0	0.289448	0.278279	1.08905	0.0822522	-1.71945	-0.156631
301	1700086D15RIK	na	-0.258257	0.0701162	-1.02855	0.193718	6.47613	2	0	0	0	-0.230586	-0.206199	-0.337987	-0.809725	-1.09781	-1.17812
302	1700086L19RIK	na	0.320149	0.720938	-0.465761	0.446475	1.60524	3	0	0	0	-0.150104	-0.0396191	1.15017	-0.240317	-0.980006	-0.176959
324	1700123L14RIK	na	1.01976	0.945117	-0.540091	0.575864	2.44118	3	0	0	0	0.850723	0.170567	2.03799	-0.324294	-1.19268	-0.103294
340	1810014F10RIK	na	0.732606	0.626323	-0.57857	0.288489	3.29339	2	0	0	0	0.241086	0.518924	1.43781	-0.543268	-0.309357	-0.883086
352	1810037I17RIK	na	0.808425	0.0429685	0.249657	0.186704	5.05164	2	0	0	0	0.835061	0.758855	0.831359	0.224053	0.0770758	0.447841
355	1810046J19RIK	na	-0.750086	0.0368624	0.551946	1.09481	2.05873	2	0	0	0	-0.715607	-0.788941	-0.745709	-0.304232	0.17454	1.78553
387	2010111I01RIK	na	0.745183	0.34717	-0.141778	0.52059	2.45514	3	0	0	0	1.13481	0.468694	0.632047	0.00228849	-0.71923	0.291607
391	2010321M09RIK	na	-0.67543	0.355687	0.623352	0.635468	3.08903	3	0	0	0	-1.05932	-0.609908	-0.357059	1.31769	0.0706483	0.481722
394	2200002K05RIK	na	0.875856	0.0615994	0.449717	0.240684	2.97089	2	0	0	0	0.827797	0.854475	0.945298	0.726763	0.292135	0.330254
399	2210012G02RIK	na	-0.697848	0.177882	-0.141716	0.126751	4.41006	3	0	0	0	-0.64777	-0.895402	-0.550374	-0.284668	-0.0974282	-0.0430505
400	2210016F16RIK	na	-0.223435	0.30003	0.747314	0.414837	3.28419	3	0	0	0	-0.524372	0.0756792	-0.221611	0.358467	1.18399	0.699481
411	2300009A05RIK	na	0.126521	0.217725	-0.773991	0.610802	2.40534	2	0	0	0	0.116832	-0.0861977	0.34893	-1.47904	-0.405412	-0.43752
419	2310003H01RIK	na	0.791061	1.31905	-0.419953	0.211394	1.57015	2	0	0	0	0.162136	-0.095821	2.30687	-0.175858	-0.541215	-0.542787
433	2310015B20RIK	na	-0.092418	0.463739	-0.88248	0.362656	2.32447	3	0	0	0	-0.0443203	-0.578331	0.345398	-1.2936	-0.607977	-0.745861
439	2310021P13RIK	na	0.90428	1.21395	-0.727388	0.24037	2.28371	2	0	0	0	0.421614	0.00589799	2.28533	-0.523126	-0.666775	-0.992262
441	2310022B05RIK	na	-0.474769	0.465199	1.04145	0.668451	3.2247	3	0	0	0	-0.242869	-0.171104	-1.01033	0.28923	1.56738	1.26775
443	2310028O11RIK	na	-0.532301	0.831517	0.774893	0.58133	2.2316	3	0	0	0	-1.47549	-0.216308	0.094899	1.07129	0.105104	1.14828
447	2310033P09RIK	na	0.931253	0.247435	-0.355618	1.0827	2.00693	2	0	0	0	0.831068	0.749622	1.21307	0.437167	-1.58918	0.0851617
463	2310046O06RIK	na	1.05715	0.336327	-0.236988	0.444872	4.01924	3	0	0	0	0.860159	0.865806	1.4455	-0.674289	-0.251761	0.215086
470	2310061J03RIK	na	0.287181	0.793078	-0.734702	0.374178	2.01838	2	0	0	0	-0.0361016	-0.293195	1.19084	-0.323927	-0.824085	-1.05609
473	2310067E19RIK	na	0.904058	0.277202	-0.927749	1.01786	3.00756	2	0	0	0	0.645323	0.870228	1.19662	-0.103099	-2.06534	-0.614806
479	2400003C14RIK	na	0.291194	0.167687	0.975048	0.419002	2.62451	2	0	0	0	0.426008	0.344153	0.103422	0.53757	1.37273	1.01484
504	2410137M14RIK	na	0.75059	0.796533	-0.578891	0.289133	2.71745	2	0	0	0	1.03412	1.36657	-0.148917	-0.713169	-0.776467	-0.247035
523	2610021K21RIK	na	-0.550649	0.353265	0.709796	0.699038	2.78737	2	0	0	0	-0.743708	-0.765315	-0.142924	1.32871	-0.048397	0.849074
524	2610024G14RIK	na	-1.05741	0.547153	0.789036	0.768489	3.39012	3	0.01	0.01	0.117132	-0.96341	-0.563353	-1.64548	-0.050673	0.960414	1.45737
527	2610029G23RIK	na	1.02595	0.165555	0.128933	0.270469	4.89942	3	0	0	0	1.07345	1.16256	0.841837	0.0816323	0.419932	-0.114765
529	2610030H06RIK	na	-1.24618	0.502515	-0.245856	0.515803	2.40601	3	0	0	0	-1.04598	-0.874624	-1.81794	0.256773	-0.773893	-0.220447
547	2610524H06RIK	na	-0.78615	0.306338	0.75104	0.884715	2.84378	2	0	0	0	-0.784311	-0.480735	-1.0934	1.6482	-0.120679	0.725598
550	2610528J11RIK	na	-0.199746	0.195248	1.06649	0.417459	4.75887	2	0	0	0	-0.220875	-0.383571	0.00520737	0.784266	1.54603	0.869173
559	2700078E11RIK	na	-1.2603	0.0630084	-0.429189	0.671294	2.13501	2	0	0	0	-1.20678	-1.24437	-1.32974	0.194088	-1.13993	-0.341729
580	2810055G20RIK	na	0.399452	0.414586	-0.830082	0.470344	3.39662	3	0	0	0	0.54333	0.722932	-0.067905	-0.869255	-1.27961	-0.341376
586	2810410L24RIK	na	0.627665	1.28004	-0.697231	0.214875	1.76802	2	0	0	0	0.0700592	-0.278984	2.09192	-0.913502	-0.483781	-0.69441
597	2900005J15RIK	na	-0.756169	0.629313	0.106219	0.32416	2.11006	2	0	0	0	-0.423402	-0.363103	-1.482	0.325795	0.258956	-0.266095
600	2900010M23RIK	na	-0.208952	0.66209	1.07496	0.652829	2.39167	3	0	0	0	0.175145	0.171464	-0.973465	0.392871	1.13807	1.69395
613	3100002H09RIK	na	0.586265	0.0474133	-0.243635	0.592561	2.41806	2	0	0	0	0.565838	0.552489	0.640468	-0.206941	-0.85369	0.329727
636	3300002A11RIK	na	0.648651	0.360282	-0.730543	1.35624	1.70232	2	0	0	0	0.927633	0.776423	0.241896	-2.28133	0.233741	-0.144036
654	4632434I11RIK	na	-0.484538	0.703979	1.07413	0.0516399	3.82464	2	0	0	0	0.092918	-0.277792	-1.26874	1.13357	1.04023	1.04861
682	4921513D23RIK	na	0.609063	0.147811	-0.738827	1.26538	1.83253	2	0	0	0	0.453079	0.627057	0.747054	-0.563813	-2.0826	0.429939
711	4930415O20RIK	na	1.15891	0.479851	-0.281478	0.521347	3.52098	3	0	0	0	0.605369	1.45686	1.41452	-0.645353	-0.51487	0.315789
743	4930451C15RIK	na	1.11603	0.529102	-0.586986	0.66897	3.45838	3	0	0	0	1.65557	0.598025	1.0945	-0.368002	-0.054952	-1.338
774	4930510E17RIK	na	0.0667566	0.723724	-0.798735	0.209602	1.98957	2	0	0	0	-0.382684	0.901624	-0.31867	-0.787027	-1.01395	-0.595232
778	4930512M02RIK	na	0.836268	1.11399	-0.659453	0.367114	2.20873	2	0	0	0	0.667666	-0.183812	2.02495	-0.995594	-0.26771	-0.715055
787	4930521A18RIK	na	-0.112483	0.419704	0.862106	0.898309	1.70248	2	0	0	0	0.236922	-0.578026	0.00365332	0.300586	1.89817	0.387564
809	4930547C10RIK	na	-0.997726	0.272338	0.77403	0.63606	4.43521	2	0	0	0	-0.800477	-0.884248	-1.30845	0.386097	1.50809	0.427901
838	4930578N16RIK	na	0.204188	0.480586	-0.806708	0.473978	2.59398	3	0	0	0	-0.0602073	-0.0861472	0.75892	-0.281435	-1.20246	-0.936224
867	4931431F19RIK	na	0.951459	1.2779	-0.312485	0.0634707	1.71102	2	0	0	0	-0.0411171	0.502164	2.39333	-0.350284	-0.347963	-0.239207
902	4933411O13RIK	na	0.755717	1.07422	-0.58691	0.381967	2.03972	2	0	0	0	-0.0112684	0.294969	1.98345	-0.414854	-1.02464	-0.321232
917	4933426M11RIK	na	0.911996	1.0938	-0.886175	0.0679878	2.84194	2	0	0	0	1.60724	-0.348797	1.47754	-0.946524	-0.812517	-0.899484
956	5430437P03RIK	na	-0.611899	0.196081	0.938867	0.599631	4.25758	2	0	0	0	-0.577004	-0.823085	-0.435608	0.705963	1.62001	0.490628
959	5730403M16RIK	na	-0.72979	1.08611	0.548321	0.156593	2.01738	2	0	0	0	-0.408333	0.159307	-1.94034	0.3928	0.705965	0.546197
969	5730494M16RIK	na	-1.08244	0.0912938	0.763471	0.692564	4.5769	2	0	0	0	-1.07631	-1.17665	-0.994372	0.959268	-0.0059129	1.33706
971	5730507C01RIK	na	1.30009	0.245819	-0.460424	0.63357	4.48699	2	0	0	0	1.58394	1.15816	1.15817	0.151154	-0.418519	-1.11391
977	5730590G19RIK	na	-0.32239	0.619406	0.651831	0.289104	2.46857	2	0	0	0	-0.630574	-0.727253	0.390656	0.976546	0.422384	0.556562
1050	8430429K09RIK	na	-0.229221	0.120173	-0.973035	0.269433	4.36694	2	0	0	0	-0.272334	-0.0934392	-0.321889	-0.821582	-1.28411	-0.813411
1051	8430432A02RIK	na	-0.299516	0.300482	-0.960525	0.200853	3.1677	3	0	0	0	-0.059347	-0.636462	-0.20274	-0.930016	-1.17489	-0.776673
1057	9030607L17RIK	na	0.452196	0.261335	-0.706432	0.669468	2.79239	2	0	0	0	0.735832	0.39959	0.221165	-0.173391	-1.45781	-0.488095
1061	9030624J02RIK	na	-0.229033	0.268146	0.770324	0.244921	4.76626	3	0	0	0	-0.529078	-0.145207	-0.0128133	0.647735	1.05233	0.610904
1062	9030625A04RIK	na	-0.744235	0.387391	0.630897	0.850107	2.54953	2	0	0	0	-0.303758	-0.896968	-1.03198	1.60403	0.255868	0.0327933
1079	9230110F15RIK	na	0.874585	1.05679	-0.309422	0.507489	1.74931	2	0	0	0	0.386805	0.149791	2.08716	-0.893832	-0.0545481	0.0201143
1088	9330175E14RIK	na	-0.394455	0.303372	0.821326	0.896445	2.22509	2	0	0	0	-0.677363	-0.0740968	-0.431907	1.85624	0.285684	0.322055
1108	9530056K15RIK	na	0.771863	0.431567	-0.53393	0.378112	3.94178	3	0	0	0	0.498741	0.547447	1.2694	-0.966808	-0.366791	-0.26819
1117	9930023K05RIK	na	-0.70428	0.237045	0.32094	0.91068	1.88702	2	0	0	0	-0.666751	-0.957851	-0.488238	-0.386529	1.34844	0.000914
1118	9930032O22RIK	na	-0.0605475	0.293682	1.04478	0.86895	2.08723	2	0	0	0	0.23915	-0.0729724	-0.34782	0.627363	2.04368	0.463298
1136	A430090L17RIK	na	1.01984	0.74704	-0.114881	0.427917	2.28291	3	0	0	0	0.59579	0.58133	1.88241	-0.607823	0.161077	0.102101
1167	A830039N20RIK	na	0.0649362	0.252321	-0.744039	0.46346	2.6553	3	0	0	0	0.327354	0.0433568	-0.175902	-1.01027	-0.208883	-1.01296
1193	AARSD1	AARSD1:alanyl-tRNA synthetase domain containing 1	-0.398533	0.0504749	0.626493	0.854557	2.07395	2	0	0	0	-0.395045	-0.349892	-0.450661	1.60685	0.0391542	0.233473
1213	ABCA8B	na	-0.913318	0.102204	-0.569993	0.233892	2.32973	2	0	0	0	-0.875673	-0.835276	-1.02901	-0.730922	-0.677365	-0.301694
1234	ABCD1	ABCD1:ATP-binding cassette, sub-family D (ALD), member 1	-1.10008	0.436925	0.301525	0.753756	2.78645	3	0	0	0	-1.06919	-0.679426	-1.55164	-0.156782	1.17147	-0.110114
1238	ABCE1	ABCE1:ATP-binding cassette, sub-family E (OABP), member 1	-0.356419	0.355288	0.364705	0.182275	3.1279	2	0	0	0	-0.562364	-0.560725	0.053831	0.264329	0.575105	0.254681
1251	ABHD12	ABHD12:abhydrolase domain containing 12	-0.016801	0.311289	0.87979	0.723873	1.97082	2	0	0	0	-0.374103	0.127897	0.195803	1.68089	0.685826	0.272658
1258	ABHD5	ABHD5:abhydrolase domain containing 5	-0.840338	0.494738	1.12041	0.313084	5.80056	3	0	0	0	-1.02618	-1.21525	-0.27959	0.803309	1.42932	1.12861
1266	ABLIM1	ABLIM1:actin binding LIM protein 1	-0.208447	1.04736	1.03627	0.493185	1.86229	2	0	0	0	0.437201	0.354343	-1.41688	1.35629	0.468311	1.2842
1270	ABP1	ABP1:amiloride binding protein 1 (amine oxidase (copper-containing))	0.905466	1.21665	-0.348751	0.361734	1.71148	2	0	0	0	0.467789	-0.0318005	2.28041	-0.765617	-0.163099	-0.117538
1300	ACE	ACE:angiotensin I converting enzyme (peptidyl-dipeptidase A) 1	-1.07757	0.282908	-0.00284204	0.160041	5.72693	3	0	0	0	-1.10968	-0.779971	-1.34305	0.0149222	0.147576	-0.171024
1309	ACOT11	ACOT11:acyl-CoA thioesterase 11	1.01925	0.451039	-0.714726	1.20058	2.34177	2	0	0	0	0.60876	0.946891	1.50209	-2.09977	0.0290446	-0.073455
1314	ACOT5	na	-0.689759	0.15107	1.18314	0.314249	9.30367	2	0	0	0	-0.659301	-0.853738	-0.55624	1.1097	1.52761	0.912118
1344	ACTL6A	ACTL6A:actin-like 6A	-0.0219108	0.511711	0.639547	0.359497	1.832	3	0	0	0	-0.591611	0.398696	0.127182	1.05317	0.402364	0.463103
1355	ACTR3	ACTR3:ARP3 actin-related protein 3 homolog (yeast)	0.0820875	0.262652	0.978049	0.143143	5.18796	3	0	0	0	0.00829783	0.373742	-0.135777	1.12572	0.839909	0.968521
1363	ACVR1B	ACVR1B:activin A receptor, type IB	0.709166	0.603762	-0.965085	0.773719	2.95481	3	0	0	0	0.438314	0.288258	1.40093	-0.144938	-1.68201	-1.0683
1398	ADAMTS12	ADAMTS12:ADAM metallopeptidase with thrombospondin type 1 motif, 12	-0.987094	0.924739	0.35031	0.126075	2.48202	2	0	0	0	-1.07223	-0.0227307	-1.86632	0.487878	0.322773	0.240279
1416	ADAMTSL5	ADAMTSL5:ADAMTS-like 5	-1.13879	0.117175	-0.253347	0.664637	2.27242	2	0	0	0	-1.24692	-1.01429	-1.15515	-0.725872	0.506636	-0.540804
1418	ADARB1	ADARB1:adenosine deaminase, RNA-specific, B1 (RED1 homolog rat)	-1.33023	0.274476	-0.281963	0.594928	2.77119	2	0	0	0	-1.1244	-1.64186	-1.22444	-0.43532	0.374629	-0.785198
1419	ADARB2	ADARB2:adenosine deaminase, RNA-specific, B2 (RED2 homolog rat)	0.398508	0.140295	-0.401747	0.54801	2.45028	2	0	0	0	0.236965	0.468775	0.489786	-0.994427	0.0865881	-0.297403
1430	ADCY6	ADCY6:adenylate cyclase 6	0.241512	0.310674	-0.852334	0.0579408	5.99498	2	0	0	0	0.542454	0.260138	-0.0780555	-0.898877	-0.78744	-0.870685
1456	ADPGK	ADPGK:ADP-dependent glucokinase	-0.95289	0.202994	0.963044	0.59009	5.31785	2	0	0	0	-1.18264	-0.797812	-0.878215	0.906001	1.57958	0.403546
1467	ADRB3	ADRB3:adrenergic, beta-3-, receptor	0.00481435	0.315389	-0.948401	0.166638	4.62852	3	0	0	0	0.2692	-0.344279	0.0895222	-1.10981	-0.958417	-0.776981
1485	AFG3L2	AFG3L2:AFG3 ATPase family gene 3-like 2 (yeast)	-0.642709	0.611712	0.808756	0.52083	3.1292	3	0	0	0	-1.33749	-0.405568	-0.185072	1.39007	0.651575	0.384619
1499	AGPS	AGPS:alkylglycerone phosphate synthase	-0.753442	0.782551	0.232599	0.212731	2.10601	2	0	0	0	-0.374716	-0.232304	-1.65331	0.0176802	0.443073	0.237044
1502	AGT	AGT:angiotensinogen (serpin peptidase inhibitor, clade A, member 8)	-0.939368	0.690892	1.00401	0.731455	3.34542	3	0	0	0	-0.142699	-1.30134	-1.37406	0.165204	1.33778	1.50904
1512	AHDC1	AHDC1:AT hook, DNA binding motif, containing 1	0.21702	0.364022	-0.866272	0.396697	3.48495	3	0	0	0	0.301919	-0.181949	0.53109	-1.20242	-0.967676	-0.428715
1517	AHSA1	AHSA1:AHA1, activator of heat shock 90kDa protein ATPase homolog 1 (yeast)	-0.452354	0.218259	0.0525545	0.167467	3.1789	3	0	0	0	-0.662342	-0.468051	-0.226671	-0.0152654	0.243294	-0.0703654
1560	AK3L1	AK3L1:adenylate kinase 3-like 1	0.984018	0.494258	-0.448699	0.680148	2.95151	3	0	0	0	0.744824	0.654861	1.55237	-0.915781	0.331629	-0.761947
1565	AKAP11	AKAP11:A kinase (PRKA) anchor protein 11	0.784595	0.315463	-0.194106	0.557477	2.64643	3	0	0	0	1.08654	0.81009	0.457158	0.36234	-0.192049	-0.752608
1582	AKR1C12	na	0.988561	0.362696	-0.499275	0.385277	4.8702	3	0	0	0	0.74578	0.814415	1.40549	-0.222006	-0.336613	-0.939206
1586	AKR1C19	na	-0.00582178	0.316698	-0.419211	0.0825131	2.18782	2	0	0	0	-0.151302	0.357477	-0.223641	-0.474247	-0.324338	-0.459047
1593	AKT1	AKT1:v-akt murine thymoma viral oncogene homolog 1	-0.185247	0.27273	0.961303	0.509061	3.43866	3	0	0	0	-0.302817	-0.379473	0.12655	0.760956	1.54006	0.582897
1598	ALAS1	ALAS1:aminolevulinate, delta-, synthase 1	-0.97624	0.586174	0.270951	0.216961	3.45611	2	0	0	0	-0.592546	-0.685196	-1.65098	0.0206437	0.40514	0.387068
1609	ALDH1L2	ALDH1L2:aldehyde dehydrogenase 1 family, member L2	-0.746369	0.301933	-0.0470121	0.224631	3.21879	3	0	0	0	-0.995674	-0.410651	-0.832783	-0.29657	0.016531	0.139003
1620	ALDOA	ALDOA:aldolase A, fructose-bisphosphate	0.0665314	0.223026	-0.885594	0.441706	3.3328	2	0	0	0	0.221691	-0.189051	0.166954	-1.08834	-1.18953	-0.378913
1624	ALG12	ALG12:asparagine-linked glycosylation 12 homolog (S. cerevisiae, alpha-1,6-mannosyltransferase)	-0.638422	0.723576	0.560275	0.498863	2.36234	3	0	0	0	-0.182011	-0.260551	-1.4727	0.0472995	1.04371	0.589815
1630	ALG8	ALG8:asparagine-linked glycosylation 8 homolog (S. cerevisiae, alpha-1,3-glucosyltransferase)	-0.755901	0.609091	0.946481	0.0906805	4.78824	2	0	0	0	-1.45479	-0.338217	-0.474696	0.853262	0.951793	1.03439
1631	ALG9	ALG9:asparagine-linked glycosylation 9 homolog (S. cerevisiae, alpha- 1,2-mannosyltransferase)	-0.487434	0.222312	0.685284	1.20489	1.65782	2	0	0	0	-0.685789	-0.247138	-0.529374	0.230876	2.0513	-0.226328
1671	AMN	AMN:amnionless homolog (mouse)	1.20843	0.579649	-0.194264	0.747219	2.56906	3	0	0	0	0.846464	0.901837	1.87699	-1.05006	0.328743	0.138525
1673	AMOTL1	AMOTL1:angiomotin like 1	0.626848	0.172417	-1.08136	0.720123	3.99568	2	0	0	0	0.65847	0.440809	0.781266	-0.463539	-1.87225	-0.9083
1675	AMPD1	AMPD1:adenosine monophosphate deaminase 1 (isoform M)	-0.455379	0.152999	-0.75623	0.13355	2.56584	3	0	0	0	-0.597267	-0.293278	-0.475592	-0.902064	-0.639898	-0.726726
1691	ANGPT4	ANGPT4:angiopoietin 4	1.06293	0.520572	-0.698819	0.166202	5.58403	2	0	0	0	1.0778	0.53509	1.57592	-0.692705	-0.867994	-0.535759
1694	ANGPTL3	ANGPTL3:angiopoietin-like 3	-1.20887	1.01292	0.125826	0.0905772	2.2732	2	0	0	0	-0.0903967	-2.06438	-1.47183	0.230416	0.0735315	0.0735315
1701	ANKIB1	ANKIB1:ankyrin repeat and IBR domain containing 1	-0.737135	0.498488	0.800123	0.940608	2.50119	3	0	0	0	-0.722064	-0.246353	-1.24299	-0.0251963	0.601324	1.82424
1705	ANKRD10	ANKRD10:ankyrin repeat domain 10	0.233521	0.21309	-0.734047	0.239663	5.22575	3	0	0	0	0.358013	0.355079	-0.0125283	-0.919448	-0.819275	-0.463419
1710	ANKRD13D	ANKRD13D:ankyrin repeat domain 13 family, member D	0.763483	1.01565	-0.782441	0.225474	2.5737	2	0	0	0	0.871908	-0.302032	1.72057	-0.656148	-0.648418	-1.04276
1723	ANKRD40	ANKRD40:ankyrin repeat domain 40	-1.2894	0.45641	-0.312235	0.169522	3.47624	2	0	0	0	-0.819479	-1.31773	-1.73098	-0.32307	-0.137556	-0.47608
1754	ANXA6	ANXA6:annexin A6	-0.924308	0.441719	0.398737	0.499582	3.43639	3	0	0	0	-1.20114	-0.414895	-1.15689	-0.102301	0.89685	0.401663
1763	AOX4	na	-0.103773	0.941565	1.11676	0.170202	2.20942	2	0	0	0	0.354998	0.520477	-1.18679	1.08925	0.961996	1.29905
1769	AP1S2	AP1S2:adaptor-related protein complex 1, sigma 2 subunit	-0.537472	1.3578	0.67617	0.199273	1.53176	2	0	0	0	0.128735	0.358544	-2.09969	0.881668	0.483769	0.663072
1787	APBA1	APBA1:amyloid beta (A4) precursor protein-binding, family A, member 1 (X11)	-1.24529	0.827607	0.394696	0.572117	2.82329	3	0	0	0	-0.538312	-1.04193	-2.15562	-0.253833	0.827936	0.609984
1800	APH1A	APH1A:anterior pharynx defective 1 homolog A (C. elegans)	-0.239884	0.384804	0.811115	0.151127	4.40327	2	0	0	0	-0.684107	-0.0263695	-0.00917663	0.644453	0.939246	0.849646
1802	API5	API5:apoptosis inhibitor 5	0.0609943	0.185149	0.791757	0.579634	2.08011	2	0	0	0	0.274155	-0.0597966	-0.0313757	1.45446	0.541646	0.37917
1822	APOE	APOE:apolipoprotein E	0.802484	0.905379	-0.392363	0.567898	1.93641	3	0	0	0	0.40717	0.161983	1.8383	-0.155274	-1.04039	0.0185718
1842	AQR	AQR:aquarius homolog (mouse)	-0.167253	0.244465	0.787248	0.394112	3.56475	3	0	0	0	0.112995	-0.278063	-0.33669	1.07922	0.943573	0.338956
1849	ARF2	ARF2:ADP-ribosylation factor 2	-1.29255	1.08858	0.249245	0.266371	2.38288	2	0	0	0	-1.72068	-0.0550011	-2.10198	0.17653	0.544423	0.0267822
1851	ARF4	ARF4:ADP-ribosylation factor 4	-0.911957	0.718788	0.0426105	0.272664	2.15067	2	0	0	0	-0.796182	-0.258084	-1.68161	-0.119438	-0.110141	0.35741
1854	ARFGAP1	ARFGAP1:ADP-ribosylation factor GTPase activating protein 1	0.325024	0.282078	-0.417484	0.0684935	4.43049	2	0	0	0	0.637887	0.24705	0.0901346	-0.462065	-0.338618	-0.451768
1859	ARFRP1	ARFRP1:ADP-ribosylation factor related protein 1	0.311206	0.124271	-1.00993	0.524654	4.24407	2	0	0	0	0.453185	0.258234	0.222198	-0.851196	-1.59563	-0.58298
1892	ARHGEF16	ARHGEF16:Rho guanine exchange factor (GEF) 16	1.38399	0.720833	-0.121677	0.537532	2.90028	3	0	0	0	1.25208	0.73823	2.16167	0.0537805	0.306202	-0.725013
1894	ARHGEF18	ARHGEF18:rho/rac guanine nucleotide exchange factor (GEF) 18	0.307033	0.38538	-0.744411	0.261252	3.91153	3	0	0	0	0.58762	0.465856	-0.132377	-1.01847	-0.716569	-0.498195
1922	ARL3	ARL3:ADP-ribosylation factor-like 3	-0.539478	0.111879	-0.747918	0.0555927	2.88986	2	0	0	0	-0.561557	-0.418206	-0.638671	-0.773751	-0.684109	-0.785894
1949	ARPC1A	ARPC1A:actin related protein 2/3 complex, subunit 1A, 41kDa	-0.0487144	0.453692	1.00407	0.555249	2.54307	3	0	0	0	0.364887	0.0229402	-0.53397	1.23522	0.370584	1.4064
1958	ARRB1	ARRB1:arrestin, beta 1	0.722852	0.116969	-0.716414	0.543512	4.48396	2	0	0	0	0.767592	0.590117	0.810847	-1.03321	-0.0888299	-1.0272
1980	AS3MT	AS3MT:arsenic (+3 oxidation state) methyltransferase	-0.62609	1.13534	0.213371	0.098688	1.27586	2	0	0	0	-0.0413533	0.0976869	-1.9346	0.160591	0.327226	0.152297
1982	ASAH2	ASAH2:N-acylsphingosine amidohydrolase (non-lysosomal ceramidase) 2	0.119778	1.41081	1.11762	0.0308867	1.22476	2	0	0	0	0.96943	0.898672	-1.50877	1.12827	1.08282	1.14177
2001	ASCC2	ASCC2:activating signal cointegrator 1 complex subunit 2	1.23608	0.416151	-0.141428	0.328682	4.49921	3	0	0	0	0.916679	1.08486	1.7067	0.209411	-0.44221	-0.191484
2014	ASNS	ASNS:asparagine synthetase	-0.855199	0.248234	1.00652	0.599304	4.971	2	0	0	0	-1.11617	-0.622048	-0.827376	0.650945	1.69844	0.670159
2019	ASPM	ASPM:asp (abnormal spindle) homolog, microcephaly associated (Drosophila)	0.144142	0.0712086	0.734623	0.330321	3.02668	2	0	0	0	0.118916	0.224529	0.0889797	1.02776	0.376715	0.799391
2040	ATF6	ATF6:activating transcription factor 6	-1.32831	0.759975	0.408565	0.467773	3.37109	3	0	0	0	-1.78841	-0.451117	-1.7454	0.948107	0.116825	0.160764
2057	ATOH1	ATOH1:atonal homolog 1 (Drosophila)	-0.753701	0.361337	0.620014	0.444758	4.15215	3	0.01	0.01	0.117132	-0.412593	-1.13234	-0.716173	0.930133	0.819468	0.110442
2062	ATP10D	ATP10D:ATPase, Class V, type 10D	-0.06446	0.519838	1.07886	0.500918	2.74312	3	0	0	0	0.509476	-0.199177	-0.503679	1.07028	0.58228	1.58401
2066	ATP12A	ATP12A:ATPase, H+/K+ transporting, nongastric, alpha polypeptide	0.847523	0.506155	-0.0669715	0.280881	2.7363	3	0	0	0	0.50166	0.61244	1.42847	-0.0105813	0.181436	-0.37177
2077	ATP1B3	ATP1B3:ATPase, Na+/K+ transporting, beta 3 polypeptide	0.824016	0.535544	-0.605986	1.1852	1.90441	2	0	0	0	0.531966	0.497983	1.4421	0.295443	-1.94848	-0.164923
2103	ATP6AP2	ATP6AP2:ATPase, H+ transporting, lysosomal accessory protein 2	-0.928659	0.797226	0.743619	0.59352	2.91425	3	0	0	0	-0.572811	-0.371328	-1.84184	1.41127	0.543752	0.275832
2104	ATP6V0A1	ATP6V0A1:ATPase, H+ transporting, lysosomal V0 subunit a1	-0.775169	0.2628	0.994577	0.857063	3.41937	2	0	0	0	-0.695751	-0.561237	-1.06852	0.055668	1.73495	1.19312
2106	ATP6V0B	ATP6V0B:ATPase, H+ transporting, lysosomal 21kDa, V0 subunit b	-0.481199	0.554023	0.92613	0.576789	3.04784	3	0	0	0	-0.954315	-0.617552	0.128271	0.281319	1.10414	1.39293
2108	ATP6V0D1	ATP6V0D1:ATPase, H+ transporting, lysosomal 38kDa, V0 subunit d1	-0.476607	0.281907	1.09883	0.469742	4.98088	3	0	0	0	-0.481957	-0.192062	-0.755801	0.556472	1.37679	1.36322
2112	ATP6V1A	ATP6V1A:ATPase, H+ transporting, lysosomal 70kDa, V1 subunit A	-0.0551106	0.512428	0.831416	0.263026	2.66586	2	0	0	0	-0.288332	-0.409444	0.532444	0.898362	1.0545	0.541386
2116	ATP6V1C2	ATP6V1C2:ATPase, H+ transporting, lysosomal 42kDa, V1 subunit C2	1.18134	0.159034	0.321506	0.632544	2.28337	2	0	0	0	1.13348	1.05173	1.35881	0.502564	-0.381824	0.843778
2146	ATXN7	ATXN7:ataxin 7	0.313298	0.423271	-0.648004	0.292417	3.23647	3	0	0	0	0.209741	0.778738	-0.0485835	-0.311409	-0.793166	-0.839439
2152	AU017455	na	0.691762	0.419405	-0.48953	0.754978	2.36908	3	0	0	0	0.925378	0.207574	0.942334	-1.35904	-0.10911	-0.000436
2153	AU018778	na	0.0527047	0.550678	-0.528147	0.286337	1.62093	3	0	0	0	0.687025	-0.226069	-0.302843	-0.376475	-0.858416	-0.349551
2168	AURKB	AURKB:aurora kinase B	-0.0845449	0.377049	0.721409	0.183629	3.32855	2	0	0	0	-0.317192	-0.286926	0.350483	0.891263	0.526565	0.746398
2172	AVEN	AVEN:apoptosis, caspase activation inhibitor	-0.92009	0.453407	0.668656	0.673695	3.38865	3	0	0	0	-1.28409	-1.06398	-0.412198	0.351113	1.44244	0.212415
2173	AVIL	AVIL:advillin	0.553832	0.568117	-0.580444	0.412951	2.79724	3	0	0	0	1.00023	0.746923	-0.0856634	-0.778096	-0.105813	-0.857422
2187	AY036118	na	-0.487981	0.864486	0.723964	0.353888	2.2472	2	0	0	0	-1.33883	-0.514643	0.389528	0.649549	1.10914	0.4132
2203	B230217C12RIK	na	0.527219	0.402917	-0.853638	0.510779	3.67636	3	0	0	0	0.992208	0.30819	0.281259	-1.23071	-0.272346	-1.05786
2216	B3GALT6	B3GALT6:UDP-Gal:betaGal beta 1,3-galactosyltransferase polypeptide 6	-0.673109	0.513632	0.855004	1.06873	2.23215	2	0	0	0	-0.396834	-0.356745	-1.26575	2.08809	0.196005	0.280915
2220	B3GNT1	B3GNT1:UDP-GlcNAc:betaGal beta-1,3-N-acetylglucosaminyltransferase 1	-1.3222	0.750878	0.57857	0.412908	3.84194	3	0	0	0	-1.30832	-0.578362	-2.07993	0.545744	1.00691	0.183054
2227	B430306N03RIK	na	-0.382005	0.429342	1.02627	0.907031	2.43067	2	0	0	0	-0.217384	-0.0593359	-0.869297	0.116185	1.93022	1.03242
2255	BAHD1	BAHD1:bromo adjacent homology domain containing 1	0.967889	1.30191	-0.554584	0.284883	1.97868	2	0	0	0	0.828767	-0.258869	2.33377	-0.883256	-0.402038	-0.378457
2276	BAT5	BAT5:HLA-B associated transcript 5	0.0493045	0.520522	-0.709048	0.213662	2.33442	2	0	0	0	0.32589	0.373148	-0.551123	-0.57159	-0.955204	-0.60035
2282	BAZ2A	BAZ2A:bromodomain adjacent to zinc finger domain, 2A	0.964659	0.395354	0.302217	0.393524	2.0569	3	0	0	0	0.957077	0.573151	1.36375	0.522531	-0.152117	0.536235
2283	BAZ2B	BAZ2B:bromodomain adjacent to zinc finger domain, 2B	0.520355	0.044074	-0.886506	1.07835	2.25782	2	0	0	0	0.541007	0.550311	0.469747	0.223109	-1.9306	-0.952023
2295	BC003266	na	-0.794498	0.973667	0.858545	0.642874	2.45395	3	0	0	0	-1.2516	0.323616	-1.45551	0.363437	1.5851	0.627103
2303	BC005764	na	-0.0732455	0.214337	0.869552	0.722893	2.16575	2	0	0	0	-0.0204492	-0.309047	0.10976	0.262135	1.6691	0.67742
2304	BC006779	na	0.890386	0.0903733	0.238996	0.480617	2.30705	2	0	0	0	0.946111	0.938933	0.786114	-0.315777	0.529142	0.503622
2305	BC006965	na	0.528233	0.675789	-0.99755	0.217887	3.72192	2	0	0	0	-0.190822	0.625251	1.15027	-0.786753	-0.984003	-1.22189
2338	BC026590	na	-0.281003	0.281865	0.489933	0.408146	2.69205	3	0	0	0	-0.584905	-0.229948	-0.0281548	0.392325	0.13944	0.938033
2345	BC029214	na	-0.0790406	0.140255	-0.755819	0.982406	1.18123	2	0	0	0	-0.165579	0.082781	-0.154324	-0.206578	-1.89002	-0.170862
2353	BC031361	na	0.522371	0.220065	-0.752069	0.27378	6.28421	3	0	0	0	0.423445	0.36913	0.774538	-0.438174	-0.876495	-0.941538
2355	BC031781	na	0.0841617	0.194689	0.673113	0.207369	3.58633	3	0	0	0	0.305716	0.00638094	-0.0596124	0.597747	0.907625	0.513965
2404	BCCIP	BCCIP:BRCA2 and CDKN1A interacting protein	-0.893759	0.374512	-0.0595105	0.600723	2.04118	3	0	0	0	-0.53006	-1.27822	-0.872997	0.631572	-0.353364	-0.456739
2425	BCL9	BCL9:B-cell CLL/lymphoma 9	-0.424419	0.141935	-0.962567	0.542427	1.66242	2	0	0	0	-0.404214	-0.575373	-0.293669	-0.588477	-1.58466	-0.714561
2426	BCL9L	BCL9L:B-cell CLL/lymphoma 9-like	0.625921	0.159254	-1.03373	0.432271	6.24001	2	0	0	0	0.809518	0.525134	0.543111	-0.542078	-1.35416	-1.20496
2463	BIVM	BIVM:basic, immunoglobulin-like variable motif containing	-1.12136	0.816029	0.624155	0.108431	3.67265	2	0	0	0	-0.820846	-0.498209	-2.04504	0.604006	0.741247	0.527212
2466	BLM	BLM:Bloom syndrome	-0.423293	0.330123	0.668463	0.929271	1.9175	2	0	0	0	-0.791154	-0.152818	-0.325907	1.7044	-0.0917251	0.392715
2467	BLMH	BLMH:bleomycin hydrolase	0.188469	0.346122	1.02179	0.352014	2.92369	3	0	0	0	0.401309	0.375008	-0.210909	1.1388	0.62617	1.3004
2470	BLOC1S2	BLOC1S2:biogenesis of lysosome-related organelles complex-1, subunit 2	0.767088	0.327601	0.24378	0.162773	2.47777	2	0	0	0	0.571686	0.584278	1.1453	0.413334	0.088764	0.229242
2498	BNIP3	BNIP3:BCL2/adenovirus E1B 19kDa interacting protein 3	0.330344	0.482299	-0.627868	0.243052	3.07301	2	0	0	0	0.678902	0.53222	-0.22009	-0.759734	-0.776488	-0.347382
2502	BOLA1	BOLA1:bolA homolog 1 (E. coli)	-0.376304	0.476027	1.04932	0.348621	4.18496	3	0	0	0	-0.887721	-0.295069	0.0538774	0.647065	1.23712	1.26379
2511	BPNT1	BPNT1:3'(2'), 5'-bisphosphate nucleotidase 1	-0.845732	0.435236	0.226188	0.484036	2.85222	3	0	0	0	-0.894786	-1.25436	-0.388047	0.579783	-0.325468	0.424249
2518	BRD3	BRD3:bromodomain containing 3	0.32056	0.577653	-0.780474	1.01278	1.63564	3	0	0	0	0.167382	-0.165066	0.959364	-0.19525	-1.94993	-0.19624
2532	BRPF1	BRPF1:bromodomain and PHD finger containing, 1	0.88958	0.271732	0.412727	0.209542	2.40698	3	0	0	0	0.688237	1.19866	0.781844	0.506013	0.172741	0.559425
2549	BTBD11	BTBD11:BTB (POZ) domain containing 11	0.413558	0.640041	-0.930196	1.0914	1.83955	3	0	0	0	0.240899	-0.122443	1.12222	-0.183852	-0.423948	-2.18279
2561	BTG2	BTG2:BTG family, member 2	1.20396	0.368875	0.112685	0.898338	1.94636	2	0	0	0	1.53022	0.803695	1.27798	0.721478	-0.919063	0.535641
2567	BTRC	BTRC:beta-transducin repeat containing	-0.95894	0.368762	-0.464983	0.150982	2.14709	2	0	0	0	-0.751927	-0.740196	-1.3847	-0.410441	-0.635658	-0.348852
2568	BUB1	BUB1:BUB1 budding uninhibited by benzimidazoles 1 homolog (yeast)	-0.114005	0.175876	0.662204	0.285995	4.00432	3	0	0	0	-0.252431	-0.17348	0.0838973	0.98063	0.427183	0.578799
2569	BUB1B	BUB1B:BUB1 budding uninhibited by benzimidazoles 1 homolog beta (yeast)	-0.102272	0.416792	0.609843	0.174754	2.72914	2	0	0	0	-0.402008	-0.278495	0.373685	0.811624	0.507387	0.510518
2575	BZRAP1	BZRAP1:benzodiazapine receptor (peripheral) associated protein 1	0.865877	0.770822	-0.402075	0.596503	2.25323	3	0	0	0	0.427801	0.413921	1.75591	-0.852407	0.274442	-0.628259
2576	BZW1	BZW1:basic leucine zipper and W2 domains 1	-0.0420632	0.326823	0.746261	0.0231532	4.1674	2	0	0	0	-0.295629	-0.157337	0.326777	0.768608	0.722378	0.747797
2577	BZW2	BZW2:basic leucine zipper and W2 domains 2	0.361816	0.500175	-0.8823	1.04436	1.86093	2	0	0	0	0.410489	-0.160917	0.835875	-0.179338	-2.08235	-0.385213
2614	C330007P06RIK	na	-0.615726	1.18474	0.790674	0.369203	1.96299	2	0	0	0	0.0883582	0.0480166	-1.98355	0.524197	0.635723	1.2121
2618	C330027C09RIK	na	-0.40465	0.233169	0.758862	0.559111	3.3267	2	0	0	0	-0.650976	-0.187358	-0.375616	1.34083	0.225823	0.709932
2645	CABIN1	CABIN1:-	0.721747	0.855699	-0.58621	0.175703	2.59338	2	0	0	0	0.742955	-0.14436	1.56664	-0.386223	-0.656618	-0.71579
2653	CABYR	CABYR:calcium binding tyrosine-(Y)-phosphorylation regulated (fibrousheathin 2)	-0.703091	0.500417	0.967056	1.02187	2.54238	2	0	0	0	-0.508254	-1.27162	-0.329398	1.63989	1.4701	-0.208822
2692	CALM2	CALM2:calmodulin 2 (phosphorylase kinase, delta)	0.939414	0.32075	-0.851491	1.06942	2.77831	2	0	0	0	0.812737	0.701347	1.30416	0.230105	-1.9083	-0.876281
2693	CALM3	CALM3:calmodulin 3 (phosphorylase kinase, delta)	-0.818082	0.629752	0.397684	0.518829	2.58076	3	0	0	0	-0.581304	-0.341039	-1.5319	-0.174692	0.53066	0.837082
2711	CAMK4	CAMK4:calcium/calmodulin-dependent protein kinase IV	0.0702848	0.546254	-0.651441	0.151343	2.20536	2	0	0	0	-0.16631	0.694953	-0.317788	-0.665707	-0.795147	-0.493471
2716	CAMSAP1	CAMSAP1:calmodulin regulated spectrin-associated protein 1	1.02472	0.470712	-0.022058	0.628319	2.3094	3	0	0	0	0.918141	0.616429	1.53958	-0.74734	0.324506	0.356661
2733	CAPN5	CAPN5:calpain 5	0.0807872	0.60337	-1.12938	0.585594	2.4929	3	0	0	0	-0.287515	-0.247234	0.777111	-0.581933	-1.05939	-1.74683
2756	CARD11	CARD11:caspase recruitment domain family, member 11	1.0386	0.590951	-0.649931	0.653055	3.32064	3	0	0	0	1.43386	0.359256	1.32269	-1.36932	-0.0944334	-0.486038
2837	CCDC45	CCDC45:coiled-coil domain containing 45	0.412873	0.0634388	-0.598719	0.57016	3.0542	2	0	0	0	0.391358	0.484271	0.362989	-0.726783	-1.09396	0.0245831
2847	CCDC58	CCDC58:coiled-coil domain containing 58	-0.284345	0.302668	0.718368	0.290088	4.14264	3	0	0	0	-0.619313	-0.0305157	-0.203206	0.60949	1.04714	0.49847
2873	CCDC94	CCDC94:coiled-coil domain containing 94	0.555567	0.934218	-0.41173	0.471514	1.60102	2	0	0	0	0.0300477	0.00246148	1.63419	-0.181913	-0.954089	-0.0991893
2876	CCDC99	CCDC99:coiled-coil domain containing 99	0.451315	0.151323	-0.222556	0.442696	2.4948	2	0	0	0	0.377719	0.350867	0.625359	-0.131997	0.167858	-0.703529
2879	CCK	CCK:cholecystokinin	-0.146655	0.128268	-0.593778	0.0910781	4.92289	3	0	0	0	-0.260634	-0.171575	-0.00775568	-0.492194	-0.668144	-0.620998
2888	CCL22	CCL22:chemokine (C-C motif) ligand 22	1.21528	0.0915214	-0.136052	0.745726	3.11529	2	0	0	0	1.17968	1.14691	1.31926	0.487558	-0.962094	0.0663801
2892	CCL3	CCL3:chemokine (C-C motif) ligand 3	-0.636154	0.221809	0.871039	1.22583	2.09558	2	0	0	0	-0.410615	-0.643814	-0.854035	-0.00107712	2.27261	0.341586
2897	CCL8	CCL8:chemokine (C-C motif) ligand 8	0.207635	0.957003	1.18626	0.179033	1.74098	2	0	0	0	0.460394	1.01289	-0.850377	1.15442	1.37907	1.02528
2900	CCNA2	CCNA2:cyclin A2	-0.045641	0.333914	0.783324	0.256467	3.41016	3	0	0	0	-0.281418	-0.19196	0.336455	1.04382	0.531087	0.775065
2901	CCNB2	CCNB2:cyclin B2	0.0775307	0.296788	0.725655	0.27734	2.76361	3	0	0	0	-0.11014	-0.0769645	0.419696	1.03522	0.499835	0.641915
2916	CCNK	CCNK:cyclin K	-1.006	0.220809	-0.373244	0.200473	3.67478	3	0	0	0	-0.898021	-1.26002	-0.859953	-0.598293	-0.307672	-0.213768
2918	CCNL2	CCNL2:cyclin L2	0.795319	0.367117	-0.745842	0.730153	3.26628	2	0	0	0	0.769526	0.441779	1.17465	-0.884028	-1.39703	0.043531
2926	CCR3	CCR3:chemokine (C-C motif) receptor 3	0.94095	0.323621	-0.632642	0.967239	2.67225	2	0	0	0	0.570699	1.16985	1.0823	0.454831	-1.39684	-0.955918
2928	CCR6	CCR6:chemokine (C-C motif) receptor 6	1.17222	0.370138	-0.438567	0.458741	4.73321	3	0	0	0	1.38755	1.38428	0.744825	-0.00571931	-0.390557	-0.919426
2929	CCR7	CCR7:chemokine (C-C motif) receptor 7	1.5495	0.402172	0.0248766	0.520049	4.01684	3	0	0	0	1.08523	1.79068	1.77259	0.396984	-0.569347	0.246993
2963	CD209D	na	-0.214169	1.44305	0.918102	0.187529	1.3477	2	0	0	0	0.504032	0.72886	-1.8754	0.73686	1.11134	0.906104
2967	CD247	CD247:CD247 molecule	1.30295	0.184921	-0.735561	0.689364	4.94693	2	0	0	0	1.50726	1.25452	1.14706	-1.01415	0.0494992	-1.24203
2985	CD3D	CD3D:CD3d molecule, delta (CD3-TCR complex)	0.876119	0.493912	-1.00618	0.0503934	6.56675	2	0	0	0	1.26082	1.04839	0.319141	-0.97205	-0.982428	-1.06406
2986	CD3E	CD3E:CD3e molecule, epsilon (CD3-TCR complex)	0.900871	0.811859	-0.990788	0.558023	3.32587	3	0	0	0	1.72809	0.869214	0.105304	-0.349143	-1.26053	-1.36269
2997	CD52	CD52:CD52 molecule	1.10071	0.168445	-0.511043	1.01138	2.72271	2	0	0	0	0.996614	1.01046	1.29505	-0.0901148	-1.66491	0.221897
3004	CD7	CD7:CD7 molecule	0.846534	0.352407	-1.04684	0.441262	5.80723	3	0	0	0	1.08486	1.01301	0.44173	-0.59482	-1.06922	-1.47649
3016	CD9	CD9:CD9 molecule	0.737843	0.410083	-0.94198	1.0682	2.54284	2	0	0	0	0.963504	0.264491	0.985533	0.245928	-1.82352	-1.24835
3018	CD96	CD96:CD96 molecule	0.483099	0.760033	-0.850866	0.432254	2.64252	3	0	0	0	1.19529	0.571112	-0.317109	-0.354451	-1.14405	-1.0541
3039	CDC42BPG	CDC42BPG:CDC42 binding protein kinase gamma (DMPK-like)	1.0596	0.846976	-0.852114	0.529601	3.31475	3	0	0	0	0.408317	0.753377	2.01709	-0.306831	-1.3645	-0.885012
3054	CDCA5	CDCA5:cell division cycle associated 5	-0.0387962	0.21925	0.763439	0.246956	4.2076	3	0	0	0	-0.206836	-0.118765	0.209212	1.04464	0.581823	0.663856
3056	CDCA8	CDCA8:cell division cycle associated 8	0.111019	0.196493	0.752026	0.296606	3.12056	3	0	0	0	-0.0104135	0.00575357	0.337718	1.03953	0.447089	0.769457
3058	CDH1	CDH1:cadherin 1, type 1, E-cadherin (epithelial)	1.05238	0.492125	-0.615483	1.14329	2.32089	2	0	0	0	0.7029	0.839071	1.61517	0.580986	-1.69688	-0.730553
3077	CDK10	CDK10:cyclin-dependent kinase (CDC2-like) 10	0.577009	1.04695	-1.07268	0.392221	2.55574	2	0	0	0	0.89286	-0.591502	1.42967	-0.906706	-0.79073	-1.5206
3095	CDKL2	CDKL2:cyclin-dependent kinase-like 2 (CDC2-related kinase)	0.320873	0.0641377	-0.892576	0.977602	2.1453	2	0	0	0	0.307973	0.264166	0.39048	0.213641	-1.64041	-1.25096
3101	CDKN2A	CDKN2A:cyclin-dependent kinase inhibitor 2A (melanoma, p16, inhibits CDK4)	1.57726	0.630845	0.246246	0.0927555	3.61556	2	0	0	0	1.76317	0.874348	2.09425	0.162036	0.345667	0.231035
3108	CDR2L	CDR2L:cerebellar degeneration-related protein 2-like	-0.478019	0.547001	0.168956	0.272837	1.83322	2	0	0	0	-1.10885	-0.189968	-0.135238	-0.0291068	0.480164	0.0558123
3144	CENPA	CENPA:centromere protein A	0.152457	0.216768	0.746607	0.268143	2.9846	3	0	0	0	-0.0957103	0.304795	0.248286	1.05543	0.611528	0.572867
3147	CENPE	CENPE:centromere protein E, 312kDa	-0.0451302	0.254611	0.678527	0.393705	2.67331	3	0	0	0	-0.216332	-0.166518	0.247459	1.0588	0.272645	0.70413
3150	CENPI	CENPI:centromere protein I	-0.226688	0.405184	0.974796	0.532065	3.11168	3	0	0	0	-0.0162038	0.0299339	-0.693795	1.27363	0.360496	1.29026
3159	CEP55	CEP55:centrosomal protein 55kDa	-0.130983	0.226918	0.69594	0.239627	4.33997	3	0	0	0	-0.361018	-0.124615	0.0926835	0.964	0.502504	0.621317
3161	CEP68	CEP68:centrosomal protein 68kDa	0.525117	0.100718	-0.62359	1.16988	1.69444	2	0	0	0	0.476419	0.64093	0.458004	0.364209	-1.91549	-0.319489
3202	CHCHD4	CHCHD4:coiled-coil-helix-coiled-coil-helix domain containing 4	-1.09448	0.258449	0.325819	0.5676	3.94443	2	0	0	0	-0.863923	-1.04566	-1.37386	-0.306866	0.493997	0.790325
3214	CHD7	CHD7:chromodomain helicase DNA binding protein 7	0.665261	0.54186	-0.80002	0.709413	2.84306	3	0	0	0	0.567121	0.179179	1.24948	-0.0698386	-1.48666	-0.843562
3218	CHEK2	CHEK2:CHK2 checkpoint homolog (S. pombe)	-0.565591	0.434069	0.979638	0.225642	5.47085	3	0	0	0	-0.869276	-0.068426	-0.75907	0.755075	1.20634	0.977496
3233	CHML	CHML:choroideremia-like (Rab escort protein 2)	-0.903751	0.449454	0.253207	0.614642	2.63173	3	0	0	0	-0.85529	-0.480491	-1.37547	-0.384465	0.841887	0.302199
3242	CHODL	CHODL:chondrolectin	-0.715561	0.124207	0.864905	0.97665	2.7805	2	0	0	0	-0.64523	-0.642478	-0.858975	-0.112937	1.84036	0.867291
3270	CHST2	CHST2:carbohydrate (N-acetylglucosamine-6-O) sulfotransferase 2	-0.569408	0.772024	1.02103	0.89693	2.32775	3	0	0	0	-1.32214	0.220563	-0.606649	0.317382	2.03099	0.714723
3280	CHURC1	CHURC1:churchill domain containing 1	-0.97107	1.05922	0.161467	0.203444	1.81869	2	0	0	0	-0.461541	-0.262903	-2.18877	-0.0706369	0.246131	0.308907
3292	CIRH1A	CIRH1A:cirrhosis, autosomal recessive 1A (cirhin)	-0.522882	0.172948	0.85119	0.714978	3.23541	2	0	0	0	-0.666328	-0.571486	-0.330833	0.25239	1.6428	0.658377
3293	CISH	CISH:cytokine inducible SH2-containing protein	1.18126	0.363455	-0.552391	0.593411	4.31513	3	0	0	0	1.15318	0.832661	1.55794	0.0670256	-1.11583	-0.608371
3294	CIT	CIT:citron (rho-interacting, serine/threonine kinase 21)	-0.116181	0.241038	0.755917	0.314075	3.81534	3	0	0	0	-0.394495	0.0206787	0.0252723	0.995926	0.871368	0.400456
3298	CIZ1	CIZ1:CDKN1A interacting zinc finger protein 1	0.500506	0.534146	-0.970352	0.624964	3.0988	3	0	0	0	1.09887	0.330867	0.0717813	-0.361844	-1.61056	-0.938647
3299	CKAP2	CKAP2:cytoskeleton associated protein 2	-0.00615569	0.174681	0.860409	0.394107	3.48176	2	0	0	0	-0.131867	-0.0799054	0.193305	1.20557	0.430987	0.944668
3300	CKAP2L	CKAP2L:cytoskeleton associated protein 2-like	-0.229442	0.0374351	0.711288	0.49406	3.28854	2	0	0	0	-0.199346	-0.217617	-0.271361	1.06733	0.147234	0.919304
3307	CKS1B	CKS1B:CDC28 protein kinase regulatory subunit 1B	-0.510447	0.0666485	0.967201	0.512893	4.94845	2	0	0	0	-0.580964	-0.448495	-0.501881	1.22402	0.376631	1.30095
3308	CKS2	CKS2:CDC28 protein kinase regulatory subunit 2	0.188608	0.22112	0.82035	0.214508	3.55181	3	0	0	0	0.203883	0.401694	-0.0397541	1.00209	0.583733	0.875232
3312	CLCA3	CLCA3:chloride channel, calcium activated, family member 3	0.812281	0.260614	-0.552683	0.868768	2.60656	2	0	0	0	0.54704	0.821796	1.06801	0.284972	-1.44954	-0.493486
3323	CLCN7	CLCN7:chloride channel 7	-1.253	0.782109	0.792459	0.930979	2.91376	3	0	0	0	-1.78924	-0.355573	-1.61419	0.640167	1.79019	-0.0529852
3357	CLEC4A3	na	-0.112347	1.46991	0.960894	0.103072	1.26155	2	0	0	0	0.634442	0.834241	-1.80572	0.850359	1.05438	0.977949
3372	CLK2	CLK2:CDC-like kinase 2	0.785393	0.232404	-0.777101	1.32788	2.00756	2	0	0	0	0.772298	0.559814	1.02407	-0.0405307	-2.31001	0.0192425
3375	CLMN	CLMN:calmin (calponin-like, transmembrane)	-1.03183	0.354092	0.217547	0.455438	3.75111	3	0	0	0	-0.627161	-1.2848	-1.18353	-0.0394908	-0.0512654	0.743397
3378	CLN8	CLN8:ceroid-lipofuscinosis, neuronal 8 (epilepsy, progressive with mental retardation)	-0.0334996	0.167363	0.943536	0.654473	2.5051	2	0	0	0	0.0552397	-0.226545	0.0708068	0.731417	0.421433	1.67776
3387	CLSTN1	CLSTN1:calsyntenin 1	0.283094	0.417552	-0.624159	0.289646	3.09224	3	0	0	0	0.572291	-0.195605	0.472595	-0.297666	-0.850227	-0.724585
3398	CMAS	CMAS:cytidine monophosphate N-acetylneuraminic acid synthetase	-1.47437	0.851274	0.589711	0.470478	3.67568	3	0	0	0	-1.65617	-0.546887	-2.22007	0.488683	1.1025	0.177953
3423	CNN2	CNN2:calponin 2	1.12385	0.553318	-0.700891	1.05303	2.65692	3	0	0	0	1.19589	0.538039	1.63762	0.05146	-1.90432	-0.249812
3446	CNTN6	CNTN6:contactin 6	-0.93874	0.377402	0.441599	1.56582	1.48437	2	0	0	0	-0.63999	-1.36288	-0.813356	-0.390029	2.24776	-0.532939
3450	CNTROB	CNTROB:centrobin, centrosomal BRCA2 interacting protein	1.15295	0.610232	-0.136092	0.495749	2.83976	3	0	0	0	0.63924	0.992128	1.82749	-0.578055	0.39996	-0.230181
3451	COASY	COASY:Coenzyme A synthase	-1.00073	0.551743	0.0585046	0.510243	2.44127	3	0	0	0	-1.04587	-0.4278	-1.52851	0.609509	-0.036322	-0.397674
3456	COG2	COG2:component of oligomeric golgi complex 2	-1.02934	0.43721	0.227602	0.339674	3.93223	3	0	0	0	-1.35941	-0.533483	-1.19513	0.592832	0.168818	-0.078843
3480	COL27A1	COL27A1:collagen, type XXVII, alpha 1	0.641225	0.0431478	-0.307477	0.895535	1.83276	2	0	0	0	0.591539	0.669261	0.662876	-1.337	0.291195	0.123377
3511	COMP	COMP:cartilage oligomeric matrix protein	1.39615	0.454873	-0.232217	0.447524	4.41993	3	0	0	0	0.884903	1.54745	1.75609	-0.596674	0.267274	-0.367252
3514	COPB1	COPB1:coatomer protein complex, subunit beta 1	-0.833659	1.10002	0.284003	0.0356745	1.7589	2	0	0	0	-0.34793	-0.0601083	-2.09294	0.309257	0.243192	0.299559
3515	COPB2	COPB2:coatomer protein complex, subunit beta 2 (beta prime)	-0.700446	0.708924	0.899651	0.509837	3.17384	3	0	0	0	-1.04222	0.11462	-1.17373	1.3527	0.347558	0.998699
3523	COPS6	COPS6:COP9 constitutive photomorphogenic homolog subunit 6 (Arabidopsis)	-0.800401	0.46381	0.955121	0.592684	4.04024	3	0	0	0	-0.413915	-0.672565	-1.31472	0.88315	0.401708	1.5805
3527	COPZ1	COPZ1:coatomer protein complex, subunit zeta 1	-0.751491	0.445733	0.124272	0.155002	3.21428	2	0	0	0	-0.674714	-0.349134	-1.23063	0.0575151	0.301467	0.0138328
3539	CORO1C	CORO1C:coronin, actin binding protein, 1C	-0.0217324	0.505169	1.10987	0.113809	3.785	2	0	0	0	0.547334	-0.195278	-0.417254	1.10364	1.22666	0.999302
3541	CORO2B	CORO2B:coronin, actin binding protein, 2B	-1.42898	0.466342	0.617255	0.434982	5.55761	3	0	0	0	-1.62673	-0.896347	-1.76386	0.22009	1.08212	0.549561
3542	CORO6	CORO6:coronin 6	-0.43127	0.279028	-0.973191	0.197292	2.7467	3	0	0	0	-0.251584	-0.752719	-0.289508	-0.76048	-1.15018	-1.00891
3548	COX17	COX17:COX17 cytochrome c oxidase assembly homolog (S. cerevisiae)	-0.0620257	0.237304	-0.740432	0.215673	3.66433	3	0	0	0	-0.110547	-0.271319	0.195789	-0.509331	-0.936352	-0.775614
3577	CPEB2	CPEB2:cytoplasmic polyadenylation element binding protein 2	0.949789	0.30598	0.384922	0.244799	2.49679	3	0	0	0	0.817392	0.732303	1.29967	0.666265	0.220552	0.267951
3579	CPEB4	CPEB4:cytoplasmic polyadenylation element binding protein 4	1.02896	0.32233	0.37177	0.152192	3.19335	2	0	0	0	1.27352	0.663699	1.14965	0.19629	0.451281	0.467739
3595	CPOX	CPOX:coproporphyrinogen oxidase	0.0599816	0.268211	0.889854	0.0451604	5.28476	2	0	0	0	-0.232617	0.118381	0.294181	0.844133	0.890997	0.934432
3607	CPXM2	CPXM2:carboxypeptidase X (M14 family), member 2	-0.0606328	0.113581	-1.03758	0.267108	5.8298	2	0	0	0	0.0680477	-0.14692	-0.103026	-0.729966	-1.2108	-1.17198
3608	CPZ	CPZ:carboxypeptidase Z	-0.954302	0.431764	-0.141936	0.203434	2.94802	2	0	0	0	-0.982636	-0.509068	-1.3712	-0.287142	-0.229245	0.0905793
3619	CREB3L1	CREB3L1:cAMP responsive element binding protein 3-like 1	-1.0198	0.579179	0.0943713	0.0968074	3.28637	2	0	0	0	-1.21482	-0.368282	-1.4763	0.0125816	0.201255	0.0692775
3624	CREBL2	CREBL2:cAMP responsive element binding protein-like 2	0.126554	0.196409	-0.845199	0.274497	4.98662	3	0	0	0	0.161263	0.303295	-0.0848954	-0.914168	-1.07863	-0.542794
3625	CREG2	CREG2:cellular repressor of E1A-stimulated genes 2	0.540056	1.52064	-0.597382	0.164091	1.2881	2	0	0	0	-0.363811	-0.311698	2.29568	-0.726039	-0.653516	-0.41259
3643	CRK	CRK:v-crk sarcoma virus CT10 oncogene homolog (avian)	-1.14157	0.914113	0.303531	0.134682	2.70892	2	0	0	0	-0.847258	-0.410874	-2.16659	0.360794	0.14968	0.400118
3653	CRTAM	CRTAM:cytotoxic and regulatory T cell molecule	1.44738	0.546398	-0.517108	0.698534	3.83672	3	0	0	0	1.62523	0.834212	1.88269	-0.577281	0.209566	-1.18361
3655	CRTC1	CRTC1:CREB regulated transcription coactivator 1	0.433416	0.995579	-0.96488	0.675465	2.01308	3	0	0	0	0.130337	-0.375402	1.54531	-0.652455	-0.502186	-1.74
3683	CSE1L	CSE1L:CSE1 chromosome segregation 1-like (yeast)	-0.922406	0.153511	0.220572	0.341762	5.28404	2	0	0	0	-0.864015	-0.806659	-1.09655	0.0215802	0.6152	0.0249356
3698	CSNK1G1	CSNK1G1:casein kinase 1, gamma 1	1.02428	0.320854	-0.555814	0.439368	5.03042	3	0	0	0	0.797384	0.884085	1.39137	-0.148347	-1.02131	-0.497779
3731	CTDSP1	CTDSP1:CTD (carboxy-terminal domain, RNA polymerase II, polypeptide A) small phosphatase 1	-0.998972	0.456442	-0.0885465	0.328774	2.80327	3	0	0	0	-0.752514	-0.718737	-1.52567	-0.298227	0.290371	-0.257784
3736	CTGF	CTGF:connective tissue growth factor	-0.0454209	0.126856	-0.730306	0.878326	1.33672	2	0	0	0	0.0976012	-0.0895272	-0.144337	-0.158859	-0.290397	-1.74166
3768	CTSL	CTSL:cathepsin L	0.756844	0.460246	0.018974	0.0730501	2.74251	2	0	0	0	0.338831	0.68164	1.25006	-0.00341127	0.100597	-0.0402641
3776	CTTNBP2	CTTNBP2:cortactin binding protein 2	0.571824	0.572343	-1.01028	0.954951	2.46133	3	0	0	0	1.23173	0.210742	0.272999	-0.152812	-2.03942	-0.838598
3778	CTXN1	CTXN1:cortexin 1	-1.00969	0.358785	0.152667	0.963494	1.95818	2	0	0	0	-0.663384	-0.985905	-1.37977	1.25846	-0.294253	-0.506209
3782	CUL2	CUL2:cullin 2	-1.54123	0.36848	0.138815	1.06093	2.59097	2	0	0	0	-1.11584	-1.76196	-1.74588	1.33362	-0.692921	-0.224252
3793	CX3CL1	CX3CL1:chemokine (C-X3-C motif) ligand 1	0.816315	0.552306	-0.561959	0.581248	2.97733	3	0	0	0	1.40372	0.737687	0.307538	-0.441422	-0.0504288	-1.19402
3795	CXADR	CXADR:coxsackie virus and adenovirus receptor	1.03109	0.0632703	-0.337441	1.21667	1.94562	2	0	0	0	1.10379	1.00104	0.988444	0.657057	-1.69406	0.0246774
3799	CXCL12	CXCL12:chemokine (C-X-C motif) ligand 12 (stromal cell-derived factor 1)	0.406066	0.736073	-0.912156	0.0845016	3.08166	2	0	0	0	0.281064	-0.259502	1.19664	-1.00626	-0.887449	-0.842761
3808	CXCR6	CXCR6:chemokine (C-X-C motif) receptor 6	1.21179	0.528213	-0.863562	1.17817	2.78402	2	0	0	0	1.80826	1.02388	0.80322	0.271693	-2.08041	-0.78197
3810	CXX1C	na	-0.688115	0.540053	-0.190864	0.120703	1.55638	2	0	0	0	-0.319152	-0.437216	-1.30798	-0.288928	-0.0560609	-0.227604
3821	CYB5R4	CYB5R4:cytochrome b5 reductase 4	-0.904867	0.268061	1.0141	0.67013	4.60508	2	0	0	0	-0.631917	-1.16776	-0.914926	0.404074	0.906831	1.73139
3858	CYP2C44	na	0.550382	0.25273	-0.588694	0.742734	2.51472	2	0	0	0	0.516137	0.818488	0.31652	-1.40934	-0.394129	0.037392
3859	CYP2C55	na	-0.107846	0.782798	-0.797108	0.0550873	1.52133	2	0	0	0	-0.505424	-0.612066	0.793952	-0.771058	-0.759878	-0.86039
3865	CYP2D26	na	0.319237	0.497237	-0.63129	0.462485	2.42443	3	0	0	0	0.204975	-0.110923	0.86366	-1.02852	-0.123567	-0.74178
3876	CYP2U1	CYP2U1:cytochrome P450, family 2, subfamily U, polypeptide 1	-0.160102	0.241164	-0.815303	0.484701	2.09619	2	0	0	0	-0.437559	-0.0419464	-0.000801	-1.37496	-0.540408	-0.530542
3895	CYPT3	na	1.00914	1.10943	-0.479277	0.452162	2.15188	2	0	0	0	0.284502	0.456584	2.28634	-0.351249	-0.104933	-0.981647
3941	D330028D13RIK	na	0.909444	0.764988	-0.79711	0.937637	2.44262	3	0	0	0	1.77851	0.611841	0.337981	-0.165938	-1.87452	-0.350869
3946	D430042O09RIK	na	1.09754	0.805708	-0.0469031	0.330304	2.27639	2	0	0	0	0.521142	0.753302	2.01819	0.229691	0.0422265	-0.412626
3959	D630045J12RIK	na	0.263502	0.300632	-0.996815	0.499362	3.74512	3	0	0	0	0.467337	-0.0817636	0.404932	-0.502695	-0.986492	-1.50126
3960	D6ERTD474E	na	-0.626869	0.978141	0.17078	0.167813	1.3921	2	0	0	0	-0.122807	-1.75423	-0.00357102	0.09521	0.0540398	0.36309
3962	D6WSU116E	na	-0.425524	1.04519	0.913561	0.27576	2.14567	2	0	0	0	0.226133	0.128377	-1.63108	0.902705	0.643389	1.19459
3976	D930016D06RIK	na	0.778897	0.331853	-0.390545	1.29507	1.51509	2	0	0	0	0.721857	0.479261	1.13557	0.349569	-1.88593	0.36473
3979	DAAM2	DAAM2:dishevelled associated activator of morphogenesis 2	-1.00152	0.624948	0.568335	0.272056	3.98927	2	0	0	0	-0.49597	-0.808354	-1.70025	0.465735	0.362497	0.876772
3982	DAB2IP	DAB2IP:DAB2 interacting protein	-0.348737	0.363534	-0.891906	0.104201	2.48774	2	0	0	0	-0.295679	-0.735884	-0.0146465	-0.82067	-0.843549	-1.0115
3984	DACH2	DACH2:dachshund homolog 2 (Drosophila)	-0.305152	0.748249	1.00791	0.52896	2.48194	3	0	0	0	0.487504	-0.999219	-0.403741	0.489591	0.987246	1.54691
3986	DACT2	DACT2:dapper, antagonist of beta-catenin, homolog 2 (Xenopus laevis)	1.07523	0.792093	-0.36228	0.302593	2.93639	2	0	0	0	0.233095	1.18723	1.80536	-0.660134	-0.0551599	-0.371546
4004	DBF4	DBF4:DBF4 homolog (S. cerevisiae)	-0.00533642	0.140457	0.667195	0.418322	2.63977	2	0	0	0	-0.0916775	-0.0810651	0.156733	1.09362	0.257476	0.650487
4011	DBNL	DBNL:drebrin-like	-0.477184	0.653866	1.13813	0.330452	3.81888	2	0	0	0	-0.128868	-0.0712154	-1.23147	1.50692	0.868927	1.03854
4021	DCI	DCI:dodecenoyl-Coenzyme A delta isomerase (3,2 trans-enoyl-Coenzyme A isomerase)	-0.0635229	0.461732	-0.705793	0.068019	2.38356	2	0	0	0	0.329437	0.0520603	-0.572066	-0.682456	-0.782409	-0.652514
4029	DCP2	DCP2:DCP2 decapping enzyme homolog (S. cerevisiae)	0.772223	0.0678784	-0.0393653	0.602369	2.31896	2	0	0	0	0.814546	0.808193	0.69393	-0.577152	-0.15249	0.611546
4034	DCTD	DCTD:dCMP deaminase	-0.334179	0.163764	0.730155	1.00739	1.80625	2	0	0	0	-0.517544	-0.202476	-0.282518	-0.0912495	1.85417	0.42755
4051	DDC8	na	0.98914	0.265934	-0.248551	0.578752	3.36577	2	0	0	0	0.849379	1.29581	0.822227	-0.859635	0.291269	-0.177286
4052	DDHD1	DDHD1:DDHD domain containing 1	-0.321935	0.78796	0.899672	0.543942	2.20986	3	0	0	0	-1.22198	0.0126982	0.243481	0.29164	1.06732	1.34005
4057	DDOST	DDOST:dolichyl-diphosphooligosaccharide-protein glycosyltransferase	-0.682773	1.06615	0.41728	0.209209	1.75368	2	0	0	0	-0.330235	0.16246	-1.88054	0.490532	0.580013	0.181295
4058	DDR1	DDR1:discoidin domain receptor family, member 1	-0.140398	1.15447	-1.13408	0.256241	1.45541	2	0	0	0	-0.784478	-0.829135	1.19242	-0.999039	-1.4296	-0.973609
4060	DDT	DDT:D-dopachrome tautomerase	-0.539822	0.642973	0.137592	0.257707	1.69384	2	0	0	0	-0.128144	-0.210585	-1.28074	-0.0531391	0.430769	0.035147
4062	DDX10	DDX10:DEAD (Asp-Glu-Ala-Asp) box polypeptide 10	-0.704721	0.154377	0.00622143	0.503967	2.33624	2	0	0	0	-0.546838	-0.855336	-0.711988	0.500812	-0.506626	0.0244784
4064	DDX17	DDX17:DEAD (Asp-Glu-Ala-Asp) box polypeptide 17	0.395104	0.372031	-0.902123	1.06956	1.98414	2	0	0	0	0.552322	0.662716	-0.029726	-0.0704159	-2.10864	-0.527315
4068	DDX20	DDX20:DEAD (Asp-Glu-Ala-Asp) box polypeptide 20	-0.688503	0.213362	0.680482	0.0997772	10.0669	2	0	0	0	-0.533327	-0.931812	-0.600369	0.594113	0.789703	0.65763
4071	DDX24	DDX24:DEAD (Asp-Glu-Ala-Asp) box polypeptide 24	-0.377411	0.256065	0.888008	0.154869	7.32408	3	0	0	0	-0.151643	-0.655646	-0.324945	0.964523	0.709774	0.989728
4074	DDX28	DDX28:DEAD (Asp-Glu-Ala-Asp) box polypeptide 28	-0.203958	0.187358	0.990205	0.861495	2.34605	2	0	0	0	-0.168185	-0.406623	-0.0370656	0.258373	1.93964	0.772607
4080	DDX41	DDX41:DEAD (Asp-Glu-Ala-Asp) box polypeptide 41	-0.477727	0.704337	0.989982	0.424925	3.09042	3	0	0	0	-0.745323	-1.00905	0.321191	0.540867	1.38566	1.04342
4102	DEFB1	DEFB1:defensin, beta 1	-0.276231	0.186178	0.87232	1.09997	1.78319	2	0	0	0	-0.490294	-0.186375	-0.152024	-0.0963576	2.06812	0.645195
4107	DEFB19	na	1.01658	0.501316	-0.461836	1.06815	2.17019	2	0	0	0	1.39469	1.20712	0.447931	-1.64651	0.427737	-0.166732
4112	DEFB6	na	0.820919	0.0821882	-0.806284	1.30176	2.16076	2	0	0	0	0.901971	0.823145	0.73764	0.527829	-2.07308	-0.873599
4116	DEGS1	DEGS1:degenerative spermatocyte homolog 1, lipid desaturase (Drosophila)	0.236289	1.04714	1.19136	0.227829	1.54364	2	0	0	0	0.70239	0.969449	-0.962973	1.10208	1.02168	1.4503
4127	DEPDC1B	DEPDC1B:DEP domain containing 1B	-0.348242	0.323717	0.921297	0.0985706	6.49812	2	0	0	0	-0.683471	-0.323834	-0.0374195	0.892057	1.03118	0.840656
4142	DGCR6	DGCR6:DiGeorge syndrome critical region gene 6	0.203536	0.236012	-0.614897	0.257593	4.05756	3	0	0	0	0.406588	0.259423	-0.0554036	-0.890852	-0.57305	-0.38079
4153	DGKZ	DGKZ:diacylglycerol kinase, zeta 104kDa	0.988955	1.10452	-0.551124	0.0930584	2.40654	2	0	0	0	0.391542	0.311809	2.26351	-0.488786	-0.506495	-0.658091
4162	DHRS1	DHRS1:dehydrogenase/reductase (SDR family) member 1	-0.259075	0.499468	0.955605	0.369893	3.38506	3	0	0	0	-0.0310731	0.0857037	-0.831857	0.574956	0.978151	1.31371
4176	DHX33	DHX33:DEAH (Asp-Glu-Ala-His) box polypeptide 33	-1.09424	0.476633	0.599446	1.03166	2.58134	2	0	0	0	-0.577858	-1.18751	-1.51733	0.369283	1.72675	-0.297691
4177	DHX34	DHX34:DEAH (Asp-Glu-Ala-His) box polypeptide 34	0.0379362	0.376289	1.0235	0.585724	2.45203	3	0	0	0	0.229784	-0.39561	0.279635	0.577261	1.68677	0.806487
4191	DIP2C	DIP2C:DIP2 disco-interacting protein 2 homolog C (Drosophila)	-0.131851	0.466233	-0.95603	0.384606	2.36189	3	0	0	0	-0.328848	0.400545	-0.467251	-0.835043	-0.646465	-1.38658
4197	DIXDC1	DIXDC1:DIX domain containing 1	-0.158201	0.124182	-0.812957	0.279701	3.70576	2	0	0	0	-0.0583562	-0.297255	-0.118991	-0.4913	-0.948584	-0.998987
4200	DKK3	DKK3:dickkopf homolog 3 (Xenopus laevis)	-0.833231	0.0689939	-0.612411	0.145406	2.37642	2	0	0	0	-0.799807	-0.912571	-0.787314	-0.529527	-0.527399	-0.780307
4212	DLK1	DLK1:delta-like 1 homolog (Drosophila)	0.641279	0.753902	-0.65225	0.435118	2.57389	3	0	0	0	-0.229149	1.06489	1.08809	-1.14844	-0.472499	-0.335806
4222	DLX5	DLX5:distal-less homeobox 5	-0.353613	1.13341	1.02655	0.448019	1.96145	2	0	0	0	0.660427	-0.144107	-1.57716	1.54273	0.738642	0.798269
4231	DMPK	DMPK:dystrophia myotonica-protein kinase	-0.572611	0.616102	-1.15622	0.0595773	1.63309	2	0	0	0	-0.962529	-0.892971	0.137668	-1.21931	-1.14843	-1.10092
4259	DNAJB9	DNAJB9:DnaJ (Hsp40) homolog, subfamily B, member 9	-0.13777	0.981724	0.828536	0.329625	1.61618	2	0	0	0	0.326971	0.525288	-1.26557	0.574281	0.710371	1.20096
4263	DNAJC13	DNAJC13:DnaJ (Hsp40) homolog, subfamily C, member 13	0.0125331	1.03491	0.978807	0.101612	1.60943	2	0	0	0	0.578604	0.640936	-1.18194	0.95316	1.09078	0.892476
4264	DNAJC15	DNAJC15:DnaJ (Hsp40) homolog, subfamily C, member 15	-0.861153	0.415311	-0.342423	0.268535	1.81668	3	0	0	0	-0.573351	-0.672848	-1.33726	-0.0413374	-0.557164	-0.428768
4292	DNMT3A	DNMT3A:DNA (cytosine-5-)-methyltransferase 3 alpha	0.59075	0.383599	-0.496767	0.358944	3.58551	3	0	0	0	1.02618	0.443374	0.302695	-0.910263	-0.314648	-0.26539
4315	DOLPP1	DOLPP1:dolichyl pyrophosphate phosphatase 1	-0.818714	0.726426	0.841507	0.413089	3.44107	3	0	0	0	0.0141288	-1.14868	-1.32159	0.748203	1.29327	0.48305
4317	DONSON	DONSON:downstream neighbor of SON	0.960615	0.113678	0.29519	0.425753	2.61546	2	0	0	0	1.06058	0.836957	0.984309	0.399779	-0.173111	0.658903
4319	DOS	na	1.03726	1.01432	-0.708303	0.495003	2.67875	2	0	0	0	0.956253	0.065871	2.08966	-0.202402	-0.730871	-1.19164
4323	DPEP3	DPEP3:dipeptidase 3	0.733701	0.207178	-0.248176	0.4559	3.39611	2	0	0	0	0.763602	0.513197	0.924304	-0.757818	-0.107561	0.120852
4332	DPP3	DPP3:dipeptidyl-peptidase 3	-0.442126	0.229513	1.10968	0.546364	4.53551	2	0	0	0	-0.593346	-0.554998	-0.178033	0.508633	1.24415	1.57625
4335	DPP7	DPP7:dipeptidyl-peptidase 7	-1.23846	0.601356	0.367803	0.721643	2.96174	3	0	0	0	-1.57893	-0.544122	-1.59234	-0.461886	0.84958	0.715716
4359	DSC1	DSC1:desmocollin 1	-0.150021	0.313573	0.893813	0.277248	4.31948	3	0	0	0	-0.273555	-0.383012	0.206505	0.922548	0.603316	1.15557
4364	DSCR3	DSCR3:Down syndrome critical region gene 3	-0.631418	1.0262	0.581459	0.264832	1.98219	2	0	0	0	-0.259432	0.156913	-1.79173	0.338162	0.542668	0.863547
4379	DTX2	DTX2:deltex homolog 2 (Drosophila)	-0.314604	1.21994	0.993804	0.437985	1.74839	2	0	0	0	0.418852	0.360201	-1.72286	1.24781	0.488065	1.24554
4383	DULLARD	DULLARD:dullard homolog (Xenopus laevis)	-0.470829	0.227144	0.0504299	0.0730571	3.78388	2	0	0	0	-0.696793	-0.47317	-0.242524	-0.0285138	0.115655	0.0641482
4393	DUSP15	DUSP15:dual specificity phosphatase 15	0.113263	0.610596	-1.1045	0.461268	2.75628	3	0	0	0	-0.407335	-0.038216	0.785339	-1.48842	-1.23226	-0.592815
4409	DVL1	DVL1:dishevelled, dsh homolog 1 (Drosophila)	0.741579	0.562731	-0.71059	0.829986	2.50829	3	0	0	0	0.574462	0.281335	1.36894	-1.63418	-0.0271804	-0.470409
4423	DYNLRB2	DYNLRB2:dynein, light chain, roadblock-type 2	-0.844985	0.395177	0.450712	1.0141	2.06199	2	0	0	0	-1.02814	-1.11535	-0.39146	-0.352739	1.59016	0.11471
4435	E030030I06RIK	na	-0.15578	0.389717	0.53285	0.599784	1.66753	3	0	0	0	0.083422	-0.605481	0.0547187	0.216555	1.22458	0.157417
4437	E130112L23RIK	na	1.05212	0.151434	-0.88637	0.632889	5.15951	2	0	0	0	1.05032	0.901599	1.20445	-0.633018	-1.60669	-0.419407
4451	E2F1	E2F1:E2F transcription factor 1	-0.0102015	0.382365	0.995088	0.386319	3.20341	3	0	0	0	0.070285	-0.426403	0.325514	0.809954	0.736176	1.43913
4466	E430025E21RIK	na	-0.899465	0.919243	0.763068	0.870599	2.27442	3	0	0	0	-0.653319	-0.128354	-1.91672	0.636785	1.68991	-0.0374928
4479	EBP	EBP:emopamil binding protein (sterol isomerase)	0.252261	0.494475	1.11327	0.414446	2.31143	3	0	0	0	0.58576	0.48687	-0.315848	0.86368	0.884449	1.59168
4487	ECHDC2	ECHDC2:enoyl Coenzyme A hydratase domain containing 2	0.213162	0.739795	-0.791328	0.450805	2.00828	3	0	0	0	1.06666	-0.244424	-0.182752	-0.506354	-1.31107	-0.556564
4499	EDEM2	EDEM2:ER degradation enhancer, mannosidase alpha-like 2	-0.282231	0.345933	0.797198	0.198558	4.68734	3	0.01	0.01	0.117132	0.0693473	-0.293812	-0.622228	0.618201	1.01077	0.762618
4508	EEA1	EEA1:early endosome antigen 1, 162kD	0.952274	0.262678	-0.315407	0.63958	3.17562	2	0	0	0	1.24268	0.731255	0.882885	0.317513	-0.302288	-0.961445
4521	EFCAB4A	EFCAB4A:EF-hand calcium binding domain 4A	0.747271	0.227344	-0.792284	0.604289	4.13015	2	0	0	0	1.00787	0.64436	0.58958	-0.43322	-0.453675	-1.48996
4547	EGLN3	EGLN3:egl nine homolog 3 (C. elegans)	1.03177	0.264283	0.247354	0.397646	2.84557	3	0	0	0	0.774969	1.01738	1.30295	0.469756	-0.211734	0.484039
4549	EGR2	EGR2:early growth response 2 (Krox-20 homolog, Drosophila)	1.18667	0.37526	-0.136553	0.72871	2.79616	2	0	0	0	1.18922	0.810146	1.56065	0.699183	-0.639142	-0.469699
4578	EIF2S1	EIF2S1:eukaryotic translation initiation factor 2, subunit 1 alpha, 35kDa	-0.121479	0.0920589	0.646388	0.551086	2.3804	2	0	0	0	-0.201653	-0.141839	-0.0209439	1.25769	0.187678	0.493794
4594	EIF5	EIF5:eukaryotic translation initiation factor 5	-0.477398	0.190051	0.65567	0.627808	2.99192	2	0	0	0	-0.562153	-0.610325	-0.259716	0.908913	-0.0592071	1.1173
4601	ELAVL2	ELAVL2:ELAV (embryonic lethal, abnormal vision, Drosophila)-like 2 (Hu antigen B)	1.29363	0.688888	-0.290074	0.772121	2.65089	3	0	0	0	2.089	0.885678	0.906201	-1.16434	0.298453	-0.00434047
4606	ELF3	ELF3:E74-like factor 3 (ets domain transcription factor, epithelial-specific )	0.938933	0.238926	0.100489	0.353037	3.40669	3	0	0	0	0.757806	0.849275	1.20972	0.407603	0.179086	-0.285223
4612	ELL2	ELL2:elongation factor, RNA polymerase II, 2	-0.0528582	0.462494	0.805499	0.271789	2.77144	3	0	0	0	-0.358314	-0.279502	0.479242	0.545266	0.783699	1.08753
4615	ELMO2	ELMO2:engulfment and cell motility 2	-0.0342292	0.356456	0.775659	0.28349	3.08001	3	0	0	0	-0.312076	-0.158292	0.367681	0.985959	0.887757	0.453261
4616	ELMO3	ELMO3:engulfment and cell motility 3	-0.733967	0.386755	0.606475	0.497534	3.68424	3	0	0	0	-0.48974	-0.532283	-1.17988	0.924623	0.0331225	0.861679
4623	ELOVL3	ELOVL3:elongation of very long chain fatty acids (FEN1/Elo2, SUR4/Elo3, yeast)-like 3	-0.344922	0.335698	1.06248	0.211662	6.14254	3	0	0	0	-0.689961	-0.0194173	-0.325388	1.04085	0.86247	1.28413
4630	ELTD1	ELTD1:EGF, latrophilin and seven transmembrane domain containing 1	-1.40338	0.448653	-0.0346087	0.267503	4.5387	3	0	0	0	-1.67531	-0.885536	-1.64929	0.228602	-0.0262216	-0.306206
4634	EME1	EME1:essential meiotic endonuclease 1 homolog 1 (S. pombe)	-0.191387	0.693778	0.697988	0.0347531	2.21759	2	0	0	0	-0.611424	-0.572135	0.609397	0.676082	0.679821	0.738059
4659	ENG	ENG:endoglin (Osler-Rendu-Weber syndrome 1)	-0.879986	0.754098	0.482127	0.494169	2.61676	3	0	0	0	-0.835763	-0.148973	-1.65522	-0.0672578	0.890368	0.62327
4667	ENPP4	ENPP4:ectonucleotide pyrophosphatase/phosphodiesterase 4 (putative function)	-0.250423	0.086011	-0.910956	0.508132	2.21996	2	0	0	0	-0.152342	-0.285936	-0.31299	-0.807454	-0.462544	-1.46287
4706	EPHB4	EPHB4:EPH receptor B4	-0.784498	0.167308	-0.148917	0.240845	3.75394	3	0	0	0	-0.59544	-0.844609	-0.913445	-0.358813	-0.201969	0.114031
4713	EPN2	EPN2:epsin 2	-1.11074	0.267345	-0.620497	0.164125	2.70676	3	0	0	0	-0.866049	-1.39608	-1.07008	-0.431192	-0.722885	-0.707414
4714	EPN3	EPN3:epsin 3	-0.0275673	0.453237	0.941633	0.253095	3.23378	3	0	0	0	-0.253332	-0.323581	0.494212	0.6673	1.16605	0.991547
4727	ERBB3	ERBB3:v-erb-b2 erythroblastic leukemia viral oncogene homolog 3 (avian)	0.775829	0.521479	-0.56227	1.14478	1.8424	2	0	0	0	0.515278	0.435971	1.37624	0.229508	-1.87485	-0.0414663
4728	ERBB4	ERBB4:v-erb-a erythroblastic leukemia viral oncogene homolog 4 (avian)	0.960523	0.136489	-1.17207	0.178267	16.452	3	0	0	0	1.09132	0.81898	0.971266	-1.35854	-1.15434	-1.00334
4734	ERCC6L	na	0.109206	0.271046	0.901967	0.20701	4.02603	3	0	0	0	0.296638	0.232557	-0.201577	1.12339	0.713267	0.869244
4735	ERCC8	ERCC8:excision repair cross-complementing rodent repair deficiency, complementation group 8	-0.633949	0.0770237	0.303071	0.413223	3.86108	2	0	0	0	-0.705102	-0.55216	-0.644586	0.712121	0.311295	-0.114203
4746	ERP29	ERP29:endoplasmic reticulum protein 29	-0.275073	0.264631	0.93334	0.675231	2.886	2	0	0	0	-0.0783852	-0.170896	-0.575938	0.972526	0.239368	1.58812
4751	ESD	ESD:esterase D/formylglutathione hydrolase	-1.06136	0.615197	0.486255	0.727075	2.81446	3	0	0	0	-1.52729	-0.364013	-1.29278	0.24087	1.30427	-0.0863788
4778	EVI5	EVI5:ecotropic viral integration site 5	-0.797478	0.881837	0.811522	0.216631	3.06905	2	0	0	0	-0.355229	-0.22428	-1.81293	0.675481	0.697749	1.06133
4783	EWSR1	EWSR1:Ewing sarcoma breakpoint region 1	0.88549	0.204239	-0.177473	0.737714	2.40521	2	0	0	0	1.03742	0.653314	0.965739	0.609415	-0.853455	-0.288378
4784	EXO1	EXO1:exonuclease 1	-0.157211	0.445911	0.835896	0.134738	3.69263	2	0.01	0.01	0.117132	-0.580615	-0.199247	0.308229	0.814576	0.713089	0.980023
4788	EXOC4	EXOC4:exocyst complex component 4	-0.670681	1.18767	0.747512	0.420087	1.94986	2	0	0	0	-0.207823	0.215866	-2.02009	0.596842	0.423539	1.22215
4793	EXOSC10	EXOSC10:exosome component 10	0.803508	0.0853308	-0.419013	0.554032	3.77738	2	0	0	0	0.71212	0.881101	0.817302	0.191325	-0.558151	-0.890215
4823	F2RL2	F2RL2:coagulation factor II (thrombin) receptor-like 2	1.24541	0.523021	-0.41424	1.51133	1.79744	2	0	0	0	0.827407	1.83191	1.07691	0.638109	-2.14604	0.265213
4827	F630043A04RIK	na	-0.370803	0.238098	0.837235	0.440569	4.17816	3	0	0	0	-0.555221	-0.455181	-0.102006	1.24487	0.369833	0.897005
4840	FABP7	FABP7:fatty acid binding protein 7, brain	-0.552624	0.44709	0.826864	0.808189	2.58696	3	0	0	0	-0.606745	-0.97019	-0.0809379	0.111718	0.665211	1.70366
4855	FAM120C	FAM120C:family with sequence similarity 120C	0.211889	0.348391	-1.06714	0.565248	3.33641	3	0	0	0	0.491609	-0.178358	0.322416	-0.470054	-1.59398	-1.13738
4864	FANCD2	FANCD2:Fanconi anemia, complementation group D2	-0.0883382	0.405124	0.833022	0.489908	2.51031	3	0	0	0	-0.554412	0.109965	0.179432	1.39812	0.527877	0.573072
4866	FANCG	FANCG:Fanconi anemia, complementation group G	-0.258761	0.748996	1.09356	0.640464	2.37678	3	0	0	0	0.585489	-0.518328	-0.843445	0.876801	0.58961	1.81428
4869	FANK1	FANK1:fibronectin type III and ankyrin repeat domains 1	1.47932	0.884261	-0.427182	0.647378	3.01317	3	0	0	0	1.69448	0.507336	2.23615	-1.17349	-0.0170677	-0.0909879
4911	FBXO24	FBXO24:F-box protein 24	0.435127	0.409001	-0.763716	1.33843	1.48368	2	0	0	0	0.243372	0.157234	0.904776	-2.30514	0.104061	-0.090073
4918	FBXO32	FBXO32:F-box protein 32	0.658344	0.411762	-1.05842	0.76609	3.41887	3	0	0	0	0.998127	0.200428	0.776477	-0.352677	-1.87318	-0.949393
4923	FBXO39	FBXO39:F-box protein 39	0.933517	0.143065	-0.71701	1.38682	2.05052	2	0	0	0	0.916713	0.799596	1.08424	-2.31486	-0.00993181	0.17376
4950	FCGR2B	FCGR2B:Fc fragment of IgG, low affinity IIb, receptor (CD32)	0.126052	1.28697	1.15223	0.0328776	1.38061	2	0	0	0	0.73797	0.992896	-1.35271	1.19018	1.13247	1.13403
4964	FEM1A	FEM1A:fem-1 homolog a (C.elegans)	-0.902389	0.218065	0.240982	0.946712	2.03847	2	0	0	0	-0.765027	-1.15383	-0.78831	-0.107807	1.31261	-0.481853
4976	FFAR2	FFAR2:free fatty acid receptor 2	0.637944	0.679812	-1.08455	0.132418	4.30767	2	0	0	0	0.497644	1.37696	0.0392275	-1.12624	-0.936303	-1.1911
4986	FGF11	FGF11:fibroblast growth factor 11	0.40821	0.10751	-0.786912	1.03924	1.98128	2	0	0	0	0.309338	0.392631	0.52266	-1.98687	-0.176889	-0.196979
4991	FGF16	FGF16:fibroblast growth factor 16	0.873899	0.367645	-0.542504	0.803655	2.77598	2	0	0	0	1.27701	0.787623	0.557065	-1.23887	-0.725516	0.336872
4993	FGF18	FGF18:fibroblast growth factor 18	0.132004	0.438854	-0.917856	0.202832	3.76124	2	0	0	0	0.421131	0.347854	-0.372972	-0.799134	-0.802377	-1.15206
5027	FIGF	FIGF:c-fos induced growth factor (vascular endothelial growth factor D)	-0.487812	1.08418	0.392769	0.177819	1.38824	2	0	0	0	0.106354	0.169394	-1.73918	0.244367	0.589862	0.344078
5042	FKBP5	FKBP5:FK506 binding protein 5	-0.484857	0.8805	0.943986	0.672894	2.23323	3	0	0	0	-0.14913	0.178391	-1.48383	1.55936	1.04711	0.225482
5059	FLT1	FLT1:fms-related tyrosine kinase 1 (vascular endothelial growth factor/vascular permeability factor receptor)	1.27974	0.468017	-0.805655	0.241893	6.85608	2	0	0	0	0.794604	1.31609	1.72852	-0.999746	-0.53466	-0.88256
5060	FLT3	FLT3:fms-related tyrosine kinase 3	0.483981	0.589033	-0.854642	0.281925	3.55049	2	0	0	0	0.631155	0.985472	-0.164685	-0.537318	-0.950366	-1.07624
5061	FLT3L	na	0.498988	0.91937	-0.874236	0.138541	2.55821	2	0	0	0	1.40758	0.520184	-0.430796	-0.903026	-0.99612	-0.723563
5062	FLT4	FLT4:fms-related tyrosine kinase 4	-0.929468	0.390665	-0.150769	0.315442	2.68612	3	0	0	0	-0.701999	-0.705842	-1.38056	-0.513032	0.0631836	-0.00245697
5066	FMNL1	FMNL1:formin-like 1	-0.88629	0.389085	-0.0474969	0.345799	2.791	3	0	0	0	-0.451506	-1.00566	-1.20171	-0.446731	0.14612	0.15812
5078	FN3K	FN3K:fructosamine 3 kinase	-0.313863	0.239418	-0.922138	0.455771	2.04644	3	0	0	0	-0.0486273	-0.513997	-0.378964	-1.4292	-0.790632	-0.546579
5116	FOXK1	FOXK1:forkhead box K1	0.376835	0.162974	-0.641474	0.19118	7.02085	3	0	0	0	0.39388	0.206008	0.530617	-0.444417	-0.653827	-0.826178
5135	FRAT2	FRAT2:frequently rearranged in advanced T-cell lymphomas 2	1.60055	0.338172	0.0335333	0.729353	3.37608	2	0	0	0	1.43871	1.37372	1.98923	-0.802271	0.361828	0.541044
5143	FRMD6	FRMD6:FERM domain containing 6	1.24672	0.756625	-0.112575	0.37171	2.79284	2	0	0	0	0.830174	0.789897	2.12008	0.28286	-0.165755	-0.454831
5147	FRYL	FRYL:furry homolog-like (Drosophila)	0.739116	0.183691	-0.830285	0.796245	3.32651	2	0	0	0	0.948091	0.603173	0.666084	-0.149837	-1.706	-0.63502
5155	FSIP1	FSIP1:fibrous sheath interacting protein 1	-0.247873	0.860309	0.937477	0.123435	2.36226	2	0	0	0	-1.14687	-0.164423	0.56767	1.03522	0.79877	0.978437
5163	FTSJ1	FTSJ1:FtsJ homolog 1 (E. coli)	-0.635413	0.271665	0.860213	0.760751	3.20685	2	0	0	0	-0.445274	-0.514411	-0.946555	0.724188	1.6798	0.176651
5165	FUBP1	FUBP1:far upstream element (FUSE) binding protein 1	0.513977	0.436498	-0.581269	0.99221	1.75005	2	0	0	0	0.31504	1.0145	0.212388	0.0652995	-1.72366	-0.0854419
5186	FXYD4	FXYD4:FXYD domain containing ion transport regulator 4	0.656012	1.35478	-0.441817	0.186335	1.39045	2	0	0	0	-0.114459	-0.137828	2.22032	-0.255957	-0.628622	-0.440873
5188	FXYD6	FXYD6:FXYD domain containing ion transport regulator 6	0.0415574	0.275714	-0.853103	0.369461	3.36139	3	0	0	0	0.12511	0.265831	-0.266269	-0.937333	-1.17318	-0.4488
5219	GABBR1	GABBR1:gamma-aminobutyric acid (GABA) B receptor, 1	0.281688	0.259136	-0.988981	0.447022	4.25945	3	0	0	0	0.57352	0.193017	0.0785268	-0.477855	-1.30693	-1.18216
5225	GABRA4	GABRA4:gamma-aminobutyric acid (GABA) A receptor, alpha 4	0.0583982	0.338818	-0.984322	0.474794	3.09631	3	0	0	0	0.0963282	0.376655	-0.297789	-0.449096	-1.35479	-1.14908
5229	GABRB3	GABRB3:gamma-aminobutyric acid (GABA) A receptor, beta 3	-0.738392	0.302986	-0.174708	0.452161	1.79377	3	0	0	0	-1.08657	-0.534628	-0.593981	-0.357407	0.340216	-0.506933
5231	GABRE	GABRE:gamma-aminobutyric acid (GABA) A receptor, epsilon	0.0781092	0.525181	-0.924485	0.361956	2.72258	3	0	0	0	-0.0716066	-0.355957	0.661892	-1.19117	-0.512447	-1.06984
5252	GALM	GALM:galactose mutarotase (aldose 1-epimerase)	-1.29044	0.812153	0.0295676	0.147384	2.76989	2	0	0	0	-0.47033	-1.30658	-2.0944	-0.0708166	-0.0392544	0.198774
5257	GALNT12	GALNT12:UDP-N-acetyl-alpha-D-galactosamine:polypeptide N-acetylgalactosaminyltransferase 12 (GalNAc-T12)	-0.0408845	0.277974	-0.693813	0.29264	2.80192	3	0	0	0	-0.350016	0.188501	0.0388611	-0.864034	-0.861501	-0.355905
5262	GALNT4	GALNT4:UDP-N-acetyl-alpha-D-galactosamine:polypeptide N-acetylgalactosaminyltransferase 4 (GalNAc-T4)	-0.986709	0.659915	0.625418	0.843248	2.60773	3	0	0	0	-0.928917	-0.35759	-1.67362	-0.249497	1.43296	0.692795
5272	GALT	GALT:galactose-1-phosphate uridylyltransferase	0.793084	0.783739	-0.881341	0.659279	2.83178	3	0	0	0	0.444277	0.244301	1.69067	-0.168796	-1.46969	-1.00554
5277	GAPDHS	GAPDHS:glyceraldehyde-3-phosphate dehydrogenase, spermatogenic	0.509148	0.618751	-0.886857	0.439499	3.1859	3	0	0	0	1.01358	0.69513	-0.181263	-0.394532	-1.02638	-1.23966
5283	GAS2	GAS2:growth arrest-specific 2	-1.45354	0.297262	0.759551	0.509228	6.50088	3	0	0	0	-1.76377	-1.17121	-1.42564	1.27444	0.256182	0.748028
5293	GATA3	GATA3:GATA binding protein 3	0.82244	0.23784	-0.894761	1.19478	2.44148	2	0	0	0	1.08043	0.774986	0.611905	0.128669	-2.2077	-0.605256
5334	GDAP2	GDAP2:ganglioside induced differentiation associated protein 2	-1.37443	0.469344	0.735173	0.843098	3.78671	3	0	0	0	-1.67758	-0.833802	-1.6119	0.818403	1.53357	-0.146454
5350	GEMIN4	GEMIN4:gem (nuclear organelle) associated protein 4	-1.2858	0.450928	0.8403	0.892096	3.68403	2	0	0	0	-1.50216	-0.767461	-1.58777	0.221956	0.435978	1.86297
5357	GFM1	GFM1:G elongation factor, mitochondrial 1	-1.60622	0.156283	-0.287339	0.780878	2.8685	2	0	0	0	-1.59317	-1.76862	-1.45688	0.3059	0.00410734	-1.17202
5365	GFRA3	GFRA3:GDNF family receptor alpha 3	-1.17793	0.119829	0.452089	1.29343	2.17347	2	0	0	0	-1.09546	-1.12295	-1.31539	1.94465	-0.340727	-0.247657
5369	GGA3	GGA3:golgi associated, gamma adaptin ear containing, ARF binding protein 3	0.26768	0.181304	-0.901472	0.634936	3.06677	2	0	0	0	0.311119	0.0686026	0.423319	-1.06328	-1.43985	-0.201288
5400	GIT1	GIT1:G protein-coupled receptor kinase interactor 1	-0.483867	0.178973	0.817353	1.0245	2.16706	2	0	0	0	-0.610962	-0.561445	-0.279193	0.456285	1.9735	0.0222711
5422	GLDC	GLDC:glycine dehydrogenase (decarboxylating)	-0.929282	0.195462	-0.35257	0.0868568	4.6701	2	0	0	0	-0.715805	-0.972569	-1.09947	-0.281661	-0.3266	-0.44945
5432	GLO1	GLO1:glyoxalase I	-0.85427	0.185988	1.08705	0.151723	14.0089	3	0	0	0	-0.802744	-0.699479	-1.06059	0.919223	1.12741	1.21451
5450	GLT8D2	GLT8D2:glycosyltransferase 8 domain containing 2	-0.98277	0.0314962	-0.5472	0.158115	4.67946	2	0	0	0	-1.0189	-0.968294	-0.961114	-0.532593	-0.712111	-0.396895
5476	GM347	na	0.8481	1.02793	-0.34283	0.249098	1.95025	2	0	0	0	0.189906	0.321784	2.03261	-0.165923	-0.627695	-0.234871
5477	GM410	na	-0.503843	0.326781	0.411383	0.47324	2.75641	3	0	0	0	-0.562204	-0.797511	-0.151814	0.336951	0.917429	-0.0202303
5507	GMPS	GMPS:guanine monphosphate synthetase	-0.251782	0.139324	0.57557	0.812821	1.73767	2	0	0	0	-0.0911779	-0.3402	-0.323969	1.49305	-0.054483	0.28814
5508	GNA11	GNA11:guanine nucleotide binding protein (G protein), alpha 11 (Gq class)	-0.996886	0.816159	0.65248	0.125079	3.45989	2	0	0	0	-0.624433	-0.433396	-1.93283	0.512181	0.752324	0.692935
5512	GNA15	GNA15:guanine nucleotide binding protein (G protein), alpha 15 (Gq class)	0.0923018	0.313189	0.947899	0.542819	2.36471	3	0	0	0	0.40864	-0.217639	0.0859043	0.598877	0.671533	1.57329
5535	GNG3	GNG3:guanine nucleotide binding protein (G protein), gamma 3	-0.433302	0.423543	0.411651	0.241916	3.00044	3	0	0	0	-0.839711	-0.465707	0.0055128	0.322011	0.227348	0.685593
5547	GNPNAT1	GNPNAT1:glucosamine-phosphate N-acetyltransferase 1	-0.672285	0.576936	0.270037	0.146116	2.74241	2	0	0	0	-0.298964	-0.381108	-1.33678	0.132757	0.253732	0.42362
5564	GORASP2	GORASP2:golgi reassembly stacking protein 2, 55kDa	-1.00506	0.763174	0.504647	0.407816	3.02193	3	0	0	0	-0.692805	-0.447526	-1.87484	0.260597	0.975447	0.277897
5566	GOSR2	GOSR2:golgi SNAP receptor complex member 2	-1.2479	0.800231	0.321542	0.57894	2.75222	3	0	0	0	-1.40143	-0.382026	-1.96024	-0.154328	0.966088	0.152867
5568	GOT1L1	GOT1L1:glutamic-oxaloacetic transaminase 1-like 1	-0.855675	0.440301	0.943459	0.767394	3.52217	3	0	0	0	-0.572576	-1.36295	-0.631498	1.02118	1.66903	0.140162
5580	GPC2	GPC2:glypican 2 (cerebroglycan)	0.904321	0.94502	-0.717883	0.646753	2.45361	3	0	0	0	0.27385	0.448232	1.99088	-0.945063	-1.2204	0.0118091
5585	GPD1	GPD1:glycerol-3-phosphate dehydrogenase 1 (soluble)	-1.15331	0.0829267	-0.525045	0.439346	2.43387	2	0	0	0	-1.22229	-1.06131	-1.17634	-1.01757	-0.384091	-0.173475
5591	GPKOW	GPKOW:G patch domain and KOW motifs	-0.172035	0.543183	0.787447	0.321358	2.63319	3	0	0	0	-0.208473	-0.696081	0.388449	0.42708	1.04426	0.891001
5604	GPR120	GPR120:G protein-coupled receptor 120	0.847957	0.443274	-0.25918	0.247744	3.77627	3	0	0	0	1.35975	0.598833	0.585293	0.0109393	-0.475812	-0.312667
5622	GPR160	GPR160:G protein-coupled receptor 160	-0.0631157	0.406278	1.07253	0.423092	3.35335	3	0	0	0	0.00572773	0.304342	-0.499417	1.44947	1.15321	0.614903
5630	GPR174	GPR174:G protein-coupled receptor 174	0.382324	0.498598	-0.76109	0.206865	3.6688	2	0	0	0	0.439294	0.84999	-0.142312	-0.935265	-0.815569	-0.532438
5646	GPR4	GPR4:G protein-coupled receptor 4	-1.39777	0.476193	0.218247	0.297711	4.98403	3	0	0	0	-0.849547	-1.70862	-1.63513	-0.0382328	0.544718	0.148255
5655	GPR68	GPR68:G protein-coupled receptor 68	0.702832	0.558228	-0.458469	0.333755	3.09264	3	0	0	0	1.09518	0.94956	0.0637527	-0.302909	-0.230892	-0.841607
5670	GPS1	GPS1:G protein pathway suppressor 1	-0.247838	0.543823	0.577445	0.180872	2.49416	2	0	0	0	-0.350389	-0.733085	0.339959	0.380503	0.736123	0.61571
5682	GPX6	GPX6:glutathione peroxidase 6 (olfactory)	1.05243	0.215424	-0.246242	0.700711	3.06839	2	0	0	0	0.803892	1.1856	1.1678	-0.352433	0.501503	-0.887797
5687	GRAMD3	GRAMD3:GRAM domain containing 3	0.455019	0.03123	0.852982	0.36001	1.90748	2	0	0	0	0.487509	0.425223	0.452327	0.723111	0.575927	1.25991
5689	GRAP2	GRAP2:GRB2-related adaptor protein 2	0.766116	0.766795	-0.898735	0.609018	2.94479	3	0	0	0	0.653356	1.58305	0.0619446	-0.197611	-1.29644	-1.20215
5692	GRB14	GRB14:growth factor receptor-bound protein 14	-0.376715	0.204411	-0.811929	0.306597	2.04568	3	0	0	0	-0.146942	-0.538367	-0.444837	-0.645176	-1.16576	-0.62485
5694	GRB7	GRB7:growth factor receptor-bound protein 7	0.785863	0.633916	0.0396557	0.398217	1.72648	3	0	0	0	0.379361	0.461935	1.51629	0.279921	-0.420008	0.259054
5711	GRIK2	GRIK2:glutamate receptor, ionotropic, kainate 2	-0.674581	0.193812	-0.20741	0.243116	2.60252	3	0	0	0	-0.82429	-0.743787	-0.455666	0.0730025	-0.336132	-0.3591
5714	GRIK5	GRIK5:glutamate receptor, ionotropic, kainate 5	-0.181001	0.174581	-0.976871	0.317187	3.80736	3	0	0	0	-0.373355	-0.137061	-0.0325879	-1.0521	-1.24968	-0.628832
5716	GRIN2A	GRIN2A:glutamate receptor, ionotropic, N-methyl D-aspartate 2A	0.635076	0.500547	-0.410197	0.190317	3.38084	2	0	0	0	0.785177	0.0766525	1.0434	-0.617283	-0.370348	-0.242959
5719	GRIN2D	GRIN2D:glutamate receptor, ionotropic, N-methyl D-aspartate 2D	-0.725632	0.195317	0.320556	0.623094	2.77501	2	0	0	0	-0.89403	-0.511508	-0.771359	-0.372006	0.8357	0.497973
5723	GRIP1	GRIP1:glutamate receptor interacting protein 1	-0.322749	1.04121	0.938046	0.354361	1.9855	2	0	0	0	0.35821	0.194869	-1.52133	0.660617	0.816286	1.33723
5739	GRP	GRP:gastrin-releasing peptide	-0.722568	0.425157	1.03359	0.38438	5.30705	3	0	0	0	-1.21124	-0.437472	-0.518996	1.46714	0.734521	0.899113
5742	GRPR	GRPR:gastrin-releasing peptide receptor	-0.40238	0.401114	0.953413	1.02731	2.12933	2	0	0	0	-0.860567	-0.231939	-0.114633	0.744652	2.06907	0.0465223
5765	GSTO1	GSTO1:glutathione S-transferase omega 1	-0.561192	0.21215	1.15441	0.443092	6.04873	2	0	0	0	-0.799994	-0.394483	-0.489099	0.669858	1.25443	1.53894
5804	GUCY1A2	GUCY1A2:guanylate cyclase 1, soluble, alpha 2	-1.29583	0.291273	-0.254162	0.14532	5.54271	2	0	0	0	-1.05608	-1.21141	-1.61998	-0.338302	-0.337823	-0.0863606
5820	GYS1	GYS1:glycogen synthase 1 (muscle)	-0.383331	0.0987352	-0.711524	0.114301	3.76353	3	0	0	0	-0.302741	-0.353786	-0.493466	-0.782408	-0.579665	-0.772501
5823	GZMC	na	1.16124	0.139515	-0.838076	0.481053	6.91374	2	0	0	0	1.21677	1.26444	1.00251	-0.952619	-1.25152	-0.31009
5847	H2-K1	na	0.704816	0.366739	-0.934879	0.491438	4.63153	3	0	0	0	0.987959	0.835954	0.290536	-0.518579	-1.47699	-0.809064
5851	H2-OA	na	1.08783	0.115846	-0.945292	0.487664	7.02559	2	0	0	0	1.16017	0.954217	1.1491	-1.09304	-0.400839	-1.342
5852	H2-OB	na	0.814195	0.361161	-1.12348	0.277604	7.36768	3	0	0	0	1.09283	0.943599	0.406159	-1.09163	-1.41563	-0.863168
5878	HARS2	HARS2:histidyl-tRNA synthetase 2	-0.820739	0.252299	0.441084	1.05644	2.0122	2	0	0	0	-0.855454	-1.05388	-0.55288	1.55079	-0.552492	0.324957
5879	HAS1	HAS1:hyaluronan synthase 1	-0.534009	0.412976	0.849725	0.896807	2.42746	2	0	0	0	-0.651989	-0.875156	-0.0748814	-0.0403563	1.75311	0.836421
5935	HEMK1	HEMK1:HemK methyltransferase family member 1	0.749438	0.138539	-0.677994	1.11913	2.19246	2	0	0	0	0.906276	0.643731	0.698308	-0.280464	-1.94162	0.188107
5941	HERC4	HERC4:hect domain and RLD 4	0.053219	0.378908	0.771597	0.106363	3.16162	2	0	0	0	0.426999	-0.330617	0.0632746	0.856256	0.806325	0.652212
5944	HERPUD2	HERPUD2:HERPUD family member 2	-0.307102	0.304805	-1.06469	0.537835	2.12259	3	0	0	0	-0.56902	-0.37975	0.0274628	-1.67912	-0.679228	-0.835727
5964	HGFAC	HGFAC:HGF activator	1.02328	0.880007	-0.636129	0.811533	2.401	3	0	0	0	0.0980851	1.12199	1.84978	-1.52976	-0.433545	0.054921
5975	HIF1A	HIF1A:hypoxia-inducible factor 1, alpha subunit (basic helix-loop-helix transcription factor)	-0.769433	0.594859	1.08514	0.333961	4.70866	3	0	0	0	-1.26808	-0.929215	-0.111001	0.978202	0.817744	1.45947
5989	HIPK3	HIPK3:homeodomain interacting protein kinase 3	0.177231	0.354115	-1.1275	0.324221	4.70684	3	0	0	0	0.426383	-0.22813	0.33344	-0.824065	-1.0893	-1.46912
5992	HIST1H1C	HIST1H1C:histone cluster 1, H1c	-1.15647	0.278226	0.500523	1.29733	2.16305	2	0	0	0	-0.884585	-1.1442	-1.44063	1.95666	-0.532178	0.0770831
6008	HK3	HK3:hexokinase 3 (white cell)	-0.429342	0.228047	0.901293	1.11012	2.03363	2	0	0	0	-0.586915	-0.167843	-0.533267	-0.0403448	2.12535	0.618875
6026	HMGCS2	HMGCS2:3-hydroxy-3-methylglutaryl-Coenzyme A synthase 2 (mitochondrial)	0.31911	0.388791	-1.01351	0.58548	3.28418	3	0	0	0	0.563269	-0.129234	0.523294	-0.499669	-1.6509	-0.889945
6036	HN1	HN1:hematological and neurological expressed 1	-0.243699	0.363176	0.896721	0.61995	2.74917	3	0	0	0	-0.359791	-0.534636	0.163329	1.4483	0.22576	1.01611
6062	HOXB4	HOXB4:homeobox B4	0.565288	0.383491	-0.893898	0.304072	5.16411	3	0	0	0	0.519269	0.206883	0.969711	-0.575983	-0.923791	-1.18192
6107	HS2ST1	HS2ST1:heparan sulfate 2-O-sulfotransferase 1	-0.344615	0.477762	0.960161	0.523522	3.18861	3	0	0	0	-0.838492	0.11521	-0.310564	1.50554	0.913296	0.461647
6124	HSD17B7	HSD17B7:hydroxysteroid (17-beta) dehydrogenase 7	-0.567371	0.673826	0.660378	0.586697	2.38012	3	0	0	0	-0.181914	-0.174771	-1.34543	1.25339	0.0802029	0.647546
6131	HSDL2	HSDL2:hydroxysteroid dehydrogenase like 2	-0.173911	0.876557	0.988211	0.282935	2.1853	2	0	0	0	0.601556	0.00168517	-1.12497	0.810123	0.840052	1.31446
6144	HSPA2	HSPA2:heat shock 70kDa protein 2	-0.185924	0.888087	-1.13736	0.156767	1.82735	2	0	0	0	-0.530576	-0.850025	0.822829	-0.982396	-1.29587	-1.13381
6155	HSPD1	HSPD1:heat shock 60kDa protein 1 (chaperonin)	-0.6951	0.267731	0.465397	0.390483	4.24549	3	0	0	0	-0.9605	-0.699701	-0.425097	0.0266122	0.774668	0.594912
6157	HTATIP2	HTATIP2:HIV-1 Tat interactive protein 2, 30kDa	0.484642	0.563445	1.07758	0.190792	1.72641	2	0	0	0	0.84928	0.76896	-0.164313	1.24044	0.86766	1.12463
6168	HTR5A	HTR5A:5-hydroxytryptamine (serotonin) receptor 5A	0.924764	0.521384	-0.126546	0.357442	2.88055	3	0	0	0	1.02538	0.360406	1.38851	-0.144764	0.239656	-0.474531
6180	HYAL4	HYAL4:hyaluronoglucosaminidase 4	-0.0363021	0.0857029	0.820637	0.550305	2.66504	2	0	0	0	0.0558725	-0.0511987	-0.11358	0.72231	0.326124	1.41348
6186	IARS	IARS:isoleucine-tRNA synthetase	-0.872705	0.584234	0.320217	0.479436	2.7339	3	0	0	0	-1.3812	-1.00239	-0.234526	0.0108362	0.87249	0.0773254
6189	IBTK	IBTK:inhibitor of Bruton agammaglobulinemia tyrosine kinase	0.312264	0.472792	-0.958205	0.627084	2.80197	3	0	0	0	0.615235	0.554083	-0.232527	-0.605729	-1.68222	-0.586671
6190	ICA1	ICA1:islet cell autoantigen 1, 69kDa	-1.33485	0.497324	-0.263052	0.19013	3.48669	2	0	0	0	-0.805476	-1.4068	-1.79229	-0.0535543	-0.424657	-0.310944
6209	IDI1	IDI1:isopentenyl-diphosphate delta isomerase 1	-0.664837	0.164904	1.02781	0.289393	8.80199	3	0	0	0	-0.58106	-0.558639	-0.854811	1.25185	0.701075	1.13052
6243	IFNGR2	IFNGR2:interferon gamma receptor 2 (interferon gamma transducer 1)	0.495811	0.552658	-0.974407	0.729155	2.78326	3	0	0	0	-0.0765205	0.537521	1.02643	-1.59005	-0.169189	-1.16398
6276	IGJ	IGJ:immunoglobulin J polypeptide, linker protein for immunoglobulin alpha and mu polypeptides	0.4758	0.610455	-0.509852	0.407073	2.32673	3	0	0	0	0.707039	0.936853	-0.216493	-0.976473	-0.227483	-0.325601
6284	IGSF6	IGSF6:immunoglobulin superfamily, member 6	-0.254558	1.41247	0.936919	0.126505	1.45524	2	0	0	0	0.838582	0.247131	-1.84939	0.888051	1.08057	0.842138
6294	IL10	IL10:interleukin 10	-0.433841	0.552484	1.09085	0.28589	4.24525	2	0	0	0	0.0812249	-0.365386	-1.01736	1.18952	1.31434	0.768695
6315	IL17RE	IL17RE:interleukin 17 receptor E	0.360143	0.266197	-1.11776	0.649573	3.64643	2	0	0	0	0.1455	0.276919	0.65801	-0.3861	-1.34058	-1.6266
6322	IL1F10	IL1F10:interleukin 1 family, member 10 (theta)	0.985067	0.459418	-0.845818	1.11752	2.62456	2	0	0	0	1.44516	0.526327	0.983715	-0.0337259	-2.12033	-0.383397
6343	IL28RA	IL28RA:interleukin 28 receptor, alpha (interferon, lambda receptor)	1.12027	0.350737	-0.768666	1.29167	2.44443	2	0	0	0	1.38771	0.72316	1.24995	0.240096	-2.22448	-0.321614
6366	IMMT	IMMT:inner membrane protein, mitochondrial (mitofilin)	-0.725351	0.247563	0.406619	0.638232	2.86406	2	0	0	0	-0.978366	-0.483627	-0.71406	0.954009	0.560258	-0.294409
6368	IMP4	IMP4:IMP4, U3 small nucleolar ribonucleoprotein, homolog (yeast)	-0.214627	0.056381	1.05917	0.423086	5.16903	2	0	0	0	-0.159583	-0.212042	-0.272256	0.824066	1.54759	0.805846
6390	INPP1	INPP1:inositol polyphosphate-1-phosphatase	-0.105946	0.323956	-0.641042	0.145067	2.61108	2	0	0	0	0.0966092	-0.479577	0.0651281	-0.607011	-0.516016	-0.800099
6408	INTS10	INTS10:integrator complex subunit 10	0.370184	0.0453352	-0.640727	0.427929	4.06891	2	0	0	0	0.360324	0.419637	0.33059	-0.227119	-1.08167	-0.613397
6411	INTS3	INTS3:integrator complex subunit 3	0.906227	0.199282	-0.131537	0.921991	1.90554	2	0	0	0	0.841997	0.74698	1.1297	-1.11269	0.00115995	0.716915
6446	IRAK4	IRAK4:interleukin-1 receptor-associated kinase 4	-0.897292	0.90947	0.581975	0.300443	2.67502	2	0	0	0	-0.457666	-0.291162	-1.94305	0.54357	0.899774	0.302582
6456	IRF8	IRF8:interferon regulatory factor 8	0.844857	0.452727	-0.320804	0.382797	3.40544	3	0	0	0	0.747459	1.33836	0.448756	-0.367981	-0.677826	0.0833943
6487	ITGA5	ITGA5:integrin, alpha 5 (fibronectin receptor, alpha polypeptide)	-0.916093	0.487267	0.828903	0.938091	2.85919	3	0	0	0	-0.486779	-0.815795	-1.4457	0.270927	1.91195	0.303832
6488	ITGA6	ITGA6:integrin, alpha 6	-0.883262	0.548319	0.306409	0.740803	2.23574	3	0	0	0	-0.857174	-0.348453	-1.44416	0.0719577	1.13607	-0.2888
6492	ITGAE	ITGAE:integrin, alpha E (antigen CD103, human mucosal lymphocyte antigen 1; alpha polypeptide)	1.10379	0.0125566	-1.01055	0.74617	4.90724	2	0	0	0	1.11597	1.09089	1.10453	-0.439594	-1.85485	-0.737221
6514	ITK	ITK:IL2-inducible T-cell kinase	0.969229	1.07388	-0.877827	0.70797	2.48722	3	0	0	0	1.94053	1.15116	-0.183999	-1.62943	-0.223561	-0.780491
6541	JAM3	JAM3:junctional adhesion molecule 3	-1.22193	0.581023	-0.136403	0.0708729	3.21219	2	0	0	0	-1.80715	-0.645195	-1.21345	-0.156172	-0.195293	-0.0577451
6543	JDP2	JDP2:-	-0.80934	0.523057	0.552155	1.1653	1.84621	2	0.01	0.01	0.117132	-0.735101	-0.327368	-1.36555	-0.273154	1.88517	0.0444435
6548	JOSD1	JOSD1:Josephin domain containing 1	0.257676	0.0431173	-0.581304	0.583256	2.48468	2	0	0	0	0.242962	0.223842	0.306224	-0.235462	-1.25471	-0.253742
6562	KATNA1	KATNA1:katanin p60 (ATPase-containing) subunit A 1	0.89113	0.527339	-0.48089	1.00818	2.08867	3	0	0	0	0.943622	0.339509	1.39026	0.0837043	-1.64486	0.118483
6574	KCNA2	KCNA2:potassium voltage-gated channel, shaker-related subfamily, member 2	-0.887215	0.453384	-0.173624	0.248731	2.39007	3	0	0	0	-0.79453	-0.487336	-1.37978	-0.425674	-0.166848	0.07165
6606	KCNIP3	KCNIP3:Kv channel interacting protein 3, calsenilin	1.43656	0.287885	-1.02258	0.373067	9.03881	3	0	0	0	1.61003	1.10425	1.59541	-0.96978	-0.67872	-1.41923
6622	KCNK1	KCNK1:potassium channel, subfamily K, member 1	-0.505578	0.764606	0.853102	0.442686	2.66358	3	0	0	0	-1.03352	-0.854449	0.371238	0.532533	1.3582	0.668572
6680	KERA	KERA:keratocan	-0.768977	0.521955	0.810817	0.946846	2.53083	3	0	0	0	-0.687335	-0.292653	-1.32694	1.37506	-0.282316	1.33971
6686	KIF11	KIF11:kinesin family member 11	-0.0748645	0.339606	0.691262	0.27206	3.04951	3	0	0	0	-0.191796	-0.340555	0.307757	0.976392	0.434492	0.662903
6694	KIF18A	KIF18A:kinesin family member 18A	-0.277407	0.416599	0.705237	0.230489	3.57479	3	0	0	0	-0.287224	-0.689011	0.144014	0.827318	0.439387	0.849007
6700	KIF22	KIF22:kinesin family member 22	0.0591722	0.203669	0.683402	0.137788	4.39691	3	0	0	0	-0.124955	0.0245323	0.27794	0.842444	0.607705	0.600056
6706	KIF2C	KIF2C:kinesin family member 2C	0.0971994	0.227115	0.695011	0.238414	3.1446	3	0	0	0	0.101604	-0.132085	0.32208	0.949165	0.476307	0.659562
6711	KIF5C	KIF5C:kinesin family member 5C	0.544959	0.18953	-0.825672	0.705988	3.24767	2	0	0	0	0.498385	0.753435	0.383058	-1.46208	-0.0662691	-0.948667
6719	KIRREL3	KIRREL3:kin of IRRE like 3 (Drosophila)	0.938534	0.430895	-0.331086	0.506376	3.30735	3	0	0	0	0.857429	0.553954	1.40422	-0.851394	0.1601	-0.301964
6729	KLF12	KLF12:Kruppel-like factor 12	-1.30007	0.607951	0.351174	0.461137	3.74815	3	0	0	0	-0.607842	-1.5451	-1.74727	0.421012	-0.140898	0.773409
6735	KLF2	KLF2:Kruppel-like factor 2 (lung)	0.567115	0.296471	-0.803885	0.37262	4.98693	3	0	0	0	0.883141	0.52308	0.295124	-0.710945	-0.486532	-1.21418
6747	KLHDC8B	KLHDC8B:kelch domain containing 8B	0.906711	0.760527	-0.956638	0.214392	4.08447	2	0	0	0	1.09477	0.0697982	1.55557	-0.766205	-1.18884	-0.914867
6776	KLK1B24	na	-0.461274	0.377437	1.06626	0.864822	2.80392	2	0.01	0.01	0.117132	-0.606596	-0.0327768	-0.74445	0.278294	0.928971	1.99151
6799	KLRG1	KLRG1:killer cell lectin-like receptor subfamily G, member 1	1.1469	0.891691	-0.747876	0.882464	2.61599	3	0	0	0	0.491859	2.16239	0.786444	-1.35693	0.264135	-1.15083
6805	KPNA1	KPNA1:karyopherin alpha 1 (importin alpha 5)	-1.19564	1.10506	0.534491	0.565928	2.41366	2	0	0	0	0.0602179	-1.62791	-2.01922	0.102711	0.325587	1.17517
6838	KRTCAP3	KRTCAP3:keratinocyte associated protein 3	0.838105	0.933003	-0.623121	0.452502	2.44075	2	0	0	0	0.72945	-0.0358137	1.82068	-0.162961	-1.06756	-0.638846
6842	KTN1	KTN1:kinectin 1 (kinesin receptor)	0.221667	0.363883	-0.857962	0.584541	2.71582	3	0	0	0	0.54091	0.298634	-0.174543	-0.268981	-1.43796	-0.866945
6847	L3MBTL2	L3MBTL2:l(3)mbt-like 2 (Drosophila)	-0.811152	0.501358	0.779029	0.1907	5.13473	2	0	0	0	-0.333823	-1.3335	-0.766131	0.785807	0.96625	0.58503
6853	LAG3	LAG3:lymphocyte-activation gene 3	0.897446	0.281418	-0.614167	0.19272	7.67612	3	0	0	0	0.936275	0.598629	1.15743	-0.556627	-0.829103	-0.456772
6862	LAMB2	LAMB2:laminin, beta 2 (laminin S)	0.211761	0.593158	-0.661735	0.16677	2.45545	2	0	0	0	0.533475	0.574557	-0.472748	-0.794605	-0.716011	-0.474588
6866	LAMC3	LAMC3:laminin, gamma 3	-0.679619	0.143701	0.469046	0.818585	2.39386	2	0	0	0	-0.530025	-0.816595	-0.692236	-0.405944	1.21618	0.596903
6867	LAMP1	LAMP1:lysosomal-associated membrane protein 1	-1.12905	0.662929	0.556779	0.728278	2.96495	3	0	0	0	-1.78767	-0.461896	-1.13757	-0.210526	1.23846	0.642401
6887	LAT	LAT:linker for activation of T cells	1.64806	0.398173	-0.632533	0.346138	7.48703	3	0	0	0	1.57541	1.29121	2.07755	-0.613686	-0.987709	-0.296204
6892	LAYN	LAYN:layilin	-0.836664	0.69548	0.355383	0.37696	2.60999	3	0	0	0	-0.829185	-0.144954	-1.53585	0.171801	0.788966	0.105381
6902	LCMT2	LCMT2:leucine carboxyl methyltransferase 2	-1.37136	0.859412	0.368689	0.339609	3.26147	2	0	0	0	-1.40466	-0.495783	-2.21364	0.245278	0.752748	0.108042
6903	LCN11	na	0.426071	0.689333	-0.63823	0.75573	1.80217	3	0	0	0	-0.124493	0.203518	1.19919	-1.50709	-0.274044	-0.133552
6936	LEMD3	LEMD3:LEM domain containing 3	0.866807	0.0754294	-0.483182	1.13438	2.05672	2	0	0	0	0.952907	0.835146	0.812369	0.637113	-1.63113	-0.455525
6948	LETM1	LETM1:leucine zipper-EF-hand containing transmembrane protein 1	0.0496231	0.318867	0.777487	0.21868	3.26058	3	0	0	0	-0.0730159	-0.189716	0.411602	0.733893	0.583887	1.01468
6954	LGALS3	LGALS3:lectin, galactoside-binding, soluble, 3 (galectin 3)	0.517277	0.21884	0.941196	0.197272	2.4921	3	0	0	0	0.529701	0.29249	0.729641	1.12206	0.730838	0.970689
6968	LHCGR	LHCGR:luteinizing hormone/choriogonadotropin receptor	0.801228	0.303762	-0.113851	0.0913947	4.99653	2	0	0	0	0.717571	1.13805	0.548062	-0.0204202	-0.118068	-0.203064
6990	LIME1	LIME1:Lck interacting transmembrane adaptor 1	0.972019	0.598896	-0.970421	0.734488	3.55005	3	0.01	0.01	0.117132	0.975536	0.371373	1.56915	-1.59259	-1.15849	-0.160184
6991	LIMK1	LIMK1:LIM domain kinase 1	-0.538184	0.392365	0.810964	1.10142	1.99859	2	0	0	0	-0.903948	-0.123758	-0.586844	-0.0889343	2.03922	0.482606
6993	LIMS1	LIMS1:LIM and senescent cell antigen-like domains 1	-1.08277	0.802801	-0.106267	0.392739	1.89249	2	0	0	0	-0.448291	-0.814715	-1.9853	0.34672	-0.351371	-0.314149
7011	LMAN2	LMAN2:lectin, mannose-binding 2	-0.84724	0.179284	0.738387	0.821169	3.26752	2	0	0	0	-1.04788	-0.791068	-0.702769	-0.1997	1.08779	1.32707
7028	LMOD3	LMOD3:leiomodin 3 (fetal)	-0.126556	0.368149	-0.846935	0.132559	3.18879	2	0	0	0	0.267318	-0.185	-0.461988	-0.930596	-0.916112	-0.694098
7035	LNX2	LNX2:ligand of numb-protein X 2	-0.919781	0.511744	0.305466	0.528145	2.88575	3	0	0	0	-0.499635	-0.770008	-1.4897	0.413052	0.771535	-0.268189
7036	LOC625360	na	0.878465	0.700781	0.0658858	0.0963805	1.98964	2	0	0	0	0.759651	1.63106	0.244687	0.173446	-0.0126397	0.0368512
7050	LPIN1	LPIN1:lipin 1	-0.84641	0.624911	-0.0218993	0.108751	2.25144	2	0	0	0	-0.436162	-0.537447	-1.56562	0.0512982	0.0298676	-0.146864
7065	LRFN3	LRFN3:leucine rich repeat and fibronectin type III domain containing 3	-0.336432	0.511448	0.414108	0.377926	2.04421	3	0	0	0	0.00634166	-0.924303	-0.0913348	0.342075	0.0773814	0.822866
7107	LRRC49	LRRC49:leucine rich repeat containing 49	-0.781766	1.00713	0.380328	0.690557	1.64831	3	0	0	0	-0.214843	-0.185879	-1.94458	-0.113272	0.084784	1.16947
7119	LRRC8D	LRRC8D:leucine rich repeat containing 8 family, member D	-0.298119	0.441255	0.953407	0.853341	2.25644	2	0	0	0	0.137713	-0.287466	-0.744604	0.754788	1.88854	0.216891
7127	LRRN3	LRRN3:leucine rich repeat neuronal 3	-0.760221	0.429898	-0.363394	0.0842101	1.56899	2	0	0	0	-0.497738	-0.52658	-1.25635	-0.337577	-0.295115	-0.45749
7129	LRRTM2	LRRTM2:leucine rich repeat transmembrane neuronal 2	1.30762	0.641887	-0.565635	0.443484	4.15869	3	0	0	0	0.984153	0.891819	2.04689	-1.06153	-0.207036	-0.428339
7130	LRRTM3	LRRTM3:leucine rich repeat transmembrane neuronal 3	-0.183158	0.490543	1.11572	0.589191	2.93441	3	0	0	0	-0.196907	0.314115	-0.666682	0.452751	1.5795	1.3149
7143	LSM4	LSM4:LSM4 homolog, U6 small nuclear RNA associated (S. cerevisiae)	-0.159986	0.528453	0.883463	0.156963	3.27843	2	0	0	0	-0.667237	-0.200103	0.387383	0.98002	0.968017	0.70235
7149	LSS	LSS:lanosterol synthase (2,3-oxidosqualene-lanosterol cyclase)	-0.887583	0.265962	0.331264	0.956546	2.12635	2	0	0	0	-0.978716	-1.096	-0.588034	1.43218	-0.296442	-0.141946
7152	LTA4H	LTA4H:leukotriene A4 hydrolase	-0.467654	0.38745	0.851746	0.610442	3.16073	3	0	0	0	-0.162505	-0.33689	-0.903567	1.14372	0.150149	1.26137
7162	LTV1	LTV1:LTV1 homolog (S. cerevisiae)	0.0328131	0.26723	0.885459	0.0061693	5.52495	2	0	0	0	-0.275748	0.189253	0.184934	0.88245	0.881371	0.892555
7164	LUC7L2	LUC7L2:LUC7-like 2 (S. cerevisiae)	0.297071	0.303628	-1.0044	0.807737	2.61231	2	0	0	0	0.512752	0.428609	-0.0501463	-0.253606	-1.85904	-0.900555
7177	LY6I	na	-0.460503	0.812918	0.862978	0.317093	2.6271	2	0	0	0	0.466584	-1.0514	-0.796696	0.500583	0.998896	1.08946
7179	LY75	LY75:lymphocyte antigen 75	1.32285	0.236433	-0.275481	1.1197	2.4191	2	0	0	0	1.3225	1.08659	1.55946	1.01375	-0.835655	-1.00454
7186	LYPD2	LYPD2:LY6/PLAUR domain containing 2	1.2847	0.312263	-0.414485	1.15142	2.46692	2	0	0	0	1.47727	0.924414	1.45241	-1.61842	-0.301056	0.676024
7187	LYPD3	LYPD3:LY6/PLAUR domain containing 3	0.314288	0.0202097	0.943178	0.375261	2.8985	2	0	0	0	0.302847	0.302394	0.337623	0.560674	1.31075	0.958111
7199	LYZL4	LYZL4:lysozyme-like 4	1.41203	0.534087	-0.60545	0.752682	3.78623	3	0	0	0	1.72311	0.795331	1.71766	-1.4723	-0.226438	-0.117613
7207	MACF1	MACF1:microtubule-actin crosslinking factor 1	0.661946	0.755928	-0.719372	0.943733	1.97866	3	0	0	0	0.626552	-0.0756638	1.43495	-0.131479	-0.218699	-1.80794
7208	MAD1L1	MAD1L1:MAD1 mitotic arrest deficient-like 1 (yeast)	-0.198474	0.601809	0.839132	0.212316	2.81619	2	0	0	0	-0.538473	-0.553332	0.496382	0.595286	0.983014	0.939097
7209	MAD2L1	MAD2L1:MAD2 mitotic arrest deficient-like 1 (yeast)	-0.0877507	0.207903	0.74775	0.536738	2.51414	2	0	0	0	-0.075723	0.113877	-0.301406	1.17444	0.145124	0.923688
7218	MAFB	MAFB:v-maf musculoaponeurotic fibrosarcoma oncogene homolog B (avian)	-0.023048	0.382435	1.05312	0.0525362	4.82861	2	0	0	0	-0.0403793	0.367758	-0.396523	1.0363	1.112	1.01105
7241	MALL	MALL:mal, T-cell differentiation protein-like	-0.174905	0.597292	0.892163	0.584255	2.21203	3	0	0	0	0.148796	0.190663	-0.864174	0.25591	1.40456	1.01602
7246	MAML2	MAML2:mastermind-like 2 (Drosophila)	0.526432	0.387582	-0.959978	0.300789	5.24767	3	0.01	0.01	0.117132	0.108179	0.873466	0.597651	-0.688984	-1.28361	-0.907338
7249	MAN1B1	MAN1B1:mannosidase, alpha, class 1B, member 1	-0.921112	0.101313	0.0720547	0.718436	2.37093	2	0	0	0	-0.841882	-0.886188	-1.03527	-0.709461	0.221826	0.703799
7275	MAP3K2	MAP3K2:mitogen-activated protein kinase kinase kinase 2	-1.42991	0.495349	0.0503516	0.46684	3.76672	3	0	0	0	-1.16201	-1.12621	-2.00152	0.0442637	-0.413415	0.520206
7277	MAP3K4	MAP3K4:mitogen-activated protein kinase kinase kinase 4	0.4768	0.299645	-0.9225	0.867181	2.64162	2	0	0	0	0.186534	0.458851	0.785016	0.0268631	-1.67293	-1.12143
7281	MAP3K9	MAP3K9:mitogen-activated protein kinase kinase kinase 9	-0.469968	0.178633	1.07322	0.25652	8.55074	3	0	0	0	-0.52099	-0.617538	-0.271375	0.786243	1.28024	1.15316
7282	MAP4K2	MAP4K2:mitogen-activated protein kinase kinase kinase kinase 2	0.662301	0.266253	-0.852774	1.29845	1.97983	2	0	0	0	0.934346	0.402247	0.65031	0.301007	-2.25885	-0.600477
7297	MAPK6	MAPK6:mitogen-activated protein kinase 6	-0.194597	0.314904	0.923993	0.4334	3.61652	3	0	0	0	-0.376704	-0.376109	0.169022	0.522622	1.38355	0.865812
7308	MAPKBP1	MAPKBP1:mitogen activated protein kinase binding protein 1	0.301486	0.0771554	-1.05542	0.530213	4.38642	2	0	0	0	0.316686	0.36991	0.217861	-0.471997	-1.50788	-1.18639
7323	MARCO	MARCO:macrophage receptor with collagenous structure	1.48608	0.546289	-0.449342	0.642992	3.97316	3	0	0	0	1.70676	0.863972	1.88751	-1.18708	-0.00807357	-0.152868
7332	MAS1	MAS1:MAS1 oncogene	0.886316	0.219077	-0.718859	0.338204	6.89956	3	0	0	0	0.635244	1.03862	0.985078	-1.00731	-0.346644	-0.802624
7338	MASTL	MASTL:microtubule associated serine/threonine kinase-like	-0.226952	0.293439	0.861934	0.332613	4.25206	3	0	0	0	0.0927488	-0.484012	-0.289594	1.09344	0.480785	1.01158
7342	MATK	MATK:megakaryocyte-associated tyrosine kinase	1.51641	0.706483	-0.246921	0.0624669	4.30627	2	0	0	0	1.27542	0.961951	2.31186	-0.192093	-0.314925	-0.233746
7351	MBD1	MBD1:methyl-CpG binding domain protein 1	0.814897	0.208142	0.269313	0.384207	2.1626	3	0	0	0	0.911108	0.957528	0.576054	0.428776	-0.168948	0.548112
7375	MCC	MCC:mutated in colorectal cancers	0.370649	0.161771	-0.947758	1.14174	1.98027	2	0	0	0	0.254355	0.302199	0.555393	0.118991	-2.15204	-0.810224
7380	MCF2L	MCF2L:MCF.2 cell line derived transforming sequence-like	0.837803	0.0669156	-1.09225	0.545869	6.07858	2	0	0	0	0.791575	0.807298	0.914535	-0.464564	-1.35628	-1.45591
7387	MCM3AP	MCM3AP:MCM3 minichromosome maintenance deficient 3 (S. cerevisiae) associated protein	0.836014	0.579918	-0.397061	0.774098	2.20811	3	0	0	0	0.480778	0.522043	1.50522	-0.330497	0.341606	-1.20229
7388	MCM4	MCM4:MCM4 minichromosome maintenance deficient 4 (S. cerevisiae)	0.860685	0.101384	0.533298	0.264489	2.00191	2	0	0	0	0.772231	0.971324	0.8385	0.666208	0.228713	0.704974
7395	MCOLN3	MCOLN3:mucolipin 3	-0.640191	0.251192	0.147497	0.475709	2.53611	3	0	0	0	-0.494651	-0.930242	-0.49568	0.100032	-0.3027	0.645159
7410	MDK	MDK:midkine (neurite growth-promoting factor 2)	-0.40961	0.422106	1.10827	0.342175	4.83835	3	0	0	0	-0.583044	0.0715855	-0.717372	0.720841	1.36914	1.23482
7422	MED12L	MED12L:mediator of RNA polymerase II transcription, subunit 12 homolog (S. cerevisiae)-like	0.284405	0.493583	-1.03071	0.51398	3.19652	3	0	0	0	-0.0269422	0.853504	0.026652	-0.695305	-1.62245	-0.77438
7443	MELK	MELK:maternal embryonic leucine zipper kinase	-0.075976	0.325561	0.723368	0.347103	2.9093	3	0	0	0	-0.267318	-0.26054	0.299929	1.07734	0.70919	0.383572
7451	MESDC1	MESDC1:mesoderm development candidate 1	-0.511939	0.605501	0.803631	0.466409	2.9813	3	0	0	0	-0.785334	0.182049	-0.932532	0.270049	1.13371	1.00714
7453	MESP1	MESP1:mesoderm posterior 1 homolog (mouse)	1.68785	0.489351	-0.313309	0.0995778	6.94081	2	0	0	0	1.42466	1.38641	2.25247	-0.370559	-0.198327	-0.371042
7456	METAP1	METAP1:methionyl aminopeptidase 1	-0.531079	0.59355	0.651332	0.474934	2.69412	3	0	0	0	-0.431981	0.00668436	-1.16794	0.103034	0.915999	0.934962
7469	MFAP3	MFAP3:microfibrillar-associated protein 3	-0.504464	0.480424	0.889567	0.726758	2.77151	3	0	0	0	-1.05566	-0.283141	-0.174593	1.21683	0.0567191	1.39516
7476	MFN2	MFN2:mitofusin 2	-0.254647	0.0768501	-0.979212	0.114408	9.10576	3	0	0	0	-0.214986	-0.343225	-0.20573	-1.08482	-0.857676	-0.995134
7481	MGAT1	MGAT1:mannosyl (alpha-1,3-)-glycoprotein beta-1,2-N-acetylglucosaminyltransferase	-0.652591	0.401549	0.640271	0.812619	2.4705	2	0	0	0	-0.313307	-0.548543	-1.09592	-0.291964	1.19886	1.01391
7482	MGAT2	MGAT2:mannosyl (alpha-1,6-)-glycoprotein beta-1,2-N-acetylglucosaminyltransferase	-0.384564	1.18911	0.852953	0.357811	1.7261	2	0	0	0	0.205393	0.394214	-1.7533	0.753469	0.555411	1.24998
7522	MKI67IP	MKI67IP:MKI67 (FHA domain) interacting nucleolar phosphoprotein	-0.518576	0.0552163	0.687505	0.380798	5.42905	2	0	0	0	-0.4553	-0.556994	-0.543434	1.12719	0.464246	0.471073
7535	MLF1	MLF1:myeloid leukemia factor 1	-0.391115	0.568937	-1.1129	0.0186784	2.1962	2	0	0	0	-0.574946	-0.845408	0.247009	-1.11867	-1.09202	-1.12802
7544	MLLT10	MLLT10:myeloid/lymphoid or mixed-lineage leukemia (trithorax homolog, Drosophila); translocated to, 10	0.783377	0.261771	-0.534805	1.15066	1.93477	2	0	0	0	0.91241	0.482139	0.955581	0.478911	-1.78551	-0.297814
7549	MLX	MLX:MAX-like protein X	-0.947203	0.0827175	0.80336	1.04665	2.88792	2	0	0	0	-1.03967	-0.921707	-0.880236	-0.389763	1.23314	1.5667
7566	MMP16	MMP16:matrix metallopeptidase 16 (membrane-inserted)	-0.860282	0.29143	0.950853	1.03717	2.9118	2	0	0	0	-0.56839	-1.15125	-0.861209	-0.185378	1.19117	1.84676
7568	MMP19	MMP19:matrix metallopeptidase 19	-0.645914	0.521793	0.87961	1.1282	2.12569	2	0	0	0	-0.875077	-0.0487546	-1.01391	0.0224605	2.15778	0.458592
7576	MMP8	MMP8:matrix metallopeptidase 8 (neutrophil collagenase)	-0.557877	0.149708	0.766815	1.38204	1.65053	2	0	0	0	-0.537991	-0.716534	-0.419105	-0.349408	2.31263	0.337224
7590	MOCS1	MOCS1:molybdenum cofactor synthesis 1	-0.881511	0.665185	1.04723	0.113764	4.95031	2	0	0	0	-0.49877	-0.496164	-1.6496	1.17533	0.957976	1.00839
7604	MORF4L2	MORF4L2:mortality factor 4 like 2	-0.620458	0.375388	0.549818	0.159802	4.96824	2	0	0	0	-1.00531	-0.255313	-0.60075	0.647212	0.636851	0.365391
7611	MOSPD3	MOSPD3:motile sperm domain containing 3	-1.21049	0.411212	1.06873	0.187488	8.73514	2	0	0	0	-1.17771	-0.816656	-1.63712	0.87081	1.24367	1.09172
7623	MPO	MPO:myeloperoxidase	-0.426362	0.648252	1.00233	0.500766	3.02091	3	0	0	0	-0.207134	0.0838508	-1.1558	1.36922	0.43183	1.20594
7649	MRGPRE	MRGPRE:MAS-related GPR, member E	-0.486159	0.25173	1.01319	0.989905	2.54251	2	0	0	0	-0.323204	-0.776088	-0.359184	1.94502	1.12059	-0.0260336
7650	MRGPRF	MRGPRF:MAS-related GPR, member F	-1.23796	0.424821	0.379131	0.565838	3.95848	3	0	0	0	-1.26025	-0.802426	-1.65119	-0.274126	0.695089	0.716431
7654	MRO	MRO:maestro	-0.595241	0.30387	0.43448	0.143759	5.30559	2	0	0	0	-0.53785	-0.324159	-0.923715	0.450732	0.283285	0.569423
7658	MRPL11	MRPL11:mitochondrial ribosomal protein L11	-0.828428	0.417382	0.621899	0.550554	3.63599	3	0	0	0	-0.357037	-1.15102	-0.977228	0.893838	0.983571	-0.0117116
7667	MRPL20	MRPL20:mitochondrial ribosomal protein L20	-0.262002	0.514424	0.711674	0.226714	2.99993	2	0	0	0	-0.590008	-0.526883	0.330884	0.519096	0.961536	0.654391
7682	MRPL39	MRPL39:mitochondrial ribosomal protein L39	-0.801242	0.0601481	0.00857704	0.536437	2.59847	2	0	0	0	-0.827119	-0.732487	-0.844122	0.556564	-0.515511	-0.0153218
7683	MRPL4	MRPL4:mitochondrial ribosomal protein L4	-0.683948	0.311524	0.339677	0.23291	4.55816	3	0	0	0	-0.463093	-0.548481	-1.04027	0.120581	0.31415	0.584298
7692	MRPL50	MRPL50:mitochondrial ribosomal protein L50	-0.734431	0.106802	0.258765	0.677414	2.50847	2	0	0	0	-0.857546	-0.679095	-0.666651	0.506967	-0.507743	0.777071
7701	MRPS14	MRPS14:mitochondrial ribosomal protein S14	-1.01577	0.95375	0.70937	0.918941	2.2561	3	0	0	0	-0.293529	-2.0969	-0.65687	1.76646	0.100963	0.26069
7731	MS4A4B	na	-0.856638	0.470962	0.0826729	0.192054	3.19875	2	0	0	0	-1.39614	-0.646142	-0.527637	0.0778321	0.277101	-0.106915
7758	MSX3	na	0.692326	0.906534	-0.404118	0.329899	1.9686	2	0	0	0	0.271233	0.0729236	1.73282	-0.600128	-0.0232375	-0.588987
7786	MTM1	MTM1:myotubularin 1	-1.11566	0.678605	0.0898199	0.133703	3.01879	2	0	0	0	-0.738477	-0.709434	-1.89906	0.243079	-0.00294515	0.0293259
7792	MTMR4	MTMR4:myotubularin related protein 4	0.931119	0.606521	0.0147326	0.26667	2.39561	2	0	0	0	0.434986	0.751101	1.60727	0.103439	-0.284985	0.225744
7803	MTUS1	MTUS1:mitochondrial tumor suppressor 1	-0.0458479	0.237372	-0.515733	0.20548	2.5923	3	0	0	0	0.228219	-0.179544	-0.186218	-0.281563	-0.665915	-0.599721
7804	MTVR2	MTVR2:-	-0.871915	0.17152	-0.167111	0.659123	1.7924	2	0	0	0	-0.998108	-0.676624	-0.941014	-0.543123	0.593961	-0.55217
7810	MUC2	MUC2:mucin 2, oligomeric mucus/gel-forming	0.375941	0.738223	-0.730244	0.31496	2.38719	2	0	0	0	-0.114453	0.0173101	1.22497	-0.508179	-1.09071	-0.591848
7860	MYH9	MYH9:myosin, heavy chain 9, non-muscle	1.36102	0.688941	-0.237127	0.458272	3.34536	3	0	0	0	0.897206	1.0332	2.15266	0.259496	-0.327206	-0.643671
7868	MYL9	MYL9:myosin, light chain 9, regulatory	-0.255165	0.15375	-0.906384	0.285756	3.47603	3	0	0	0	-0.0839596	-0.381455	-0.300081	-0.593265	-1.15307	-0.972813
7884	MYO5A	MYO5A:myosin VA (heavy chain 12, myoxin)	-0.222276	0.513865	0.875014	0.353924	3.04599	3	0	0	0	-0.629409	-0.392527	0.355108	0.760967	1.2719	0.592174
7890	MYO9A	MYO9A:myosin IXA	0.355294	0.382747	-0.955413	0.752735	2.68837	2	0	0	0	0.58903	0.563265	-0.0864139	-0.115556	-1.56922	-1.18146
7921	NAGA	NAGA:N-acetylgalactosaminidase, alpha-	0.59756	0.912556	-0.776671	0.0750618	2.59954	2	0	0	0	1.11271	1.13605	-0.456082	-0.849769	-0.780454	-0.699789
7942	NARFL	NARFL:nuclear prelamin A recognition factor-like	-0.582787	1.13374	0.987214	0.156708	2.37595	2	0	0	0	0.441874	-0.389485	-1.80075	1.09458	1.05967	0.80739
7944	NARS	NARS:asparaginyl-tRNA synthetase	-0.647226	0.645291	0.720794	0.769605	2.35925	3	0	0	0	-1.38664	-0.357192	-0.197842	0.125077	1.58973	0.447572
7962	NCAM2	NCAM2:neural cell adhesion molecule 2	-0.0616211	0.343605	-0.642692	0.19317	2.55325	3	0	0	0	0.275544	-0.0490836	-0.411324	-0.794266	-0.425188	-0.708622
7993	NDRG1	NDRG1:N-myc downstream regulated gene 1	1.09153	0.753824	-0.709006	0.824388	2.79176	3	0.01	0.01	0.117132	0.519343	0.809546	1.94569	-0.63902	0.0781579	-1.56616
7997	NDST1	NDST1:N-deacetylase/N-sulfotransferase (heparan glucosaminyl) 1	-0.716671	0.255578	0.826229	0.962264	2.68412	2	0	0	0	-0.432581	-0.789506	-0.927925	1.00403	-0.212534	1.6872
8007	NDUFA4	NDUFA4:NADH dehydrogenase (ubiquinone) 1 alpha subcomplex, 4, 9kDa	0.351898	0.696357	1.13744	0.252688	1.83669	2	0	0	0	0.874087	0.620333	-0.438726	1.40943	0.909967	1.09292
8010	NDUFA7	NDUFA7:NADH dehydrogenase (ubiquinone) 1 alpha subcomplex, 7, 14.5kDa	0.539159	0.909962	-0.922781	0.486496	2.454	3	0	0	0	-0.114699	0.153779	1.5784	-0.508237	-0.801735	-1.45837
8015	NDUFB10	NDUFB10:NADH dehydrogenase (ubiquinone) 1 beta subcomplex, 10, 22kDa	0.661422	1.14132	-0.576393	0.139833	1.86455	2	0	0	0	0.122488	-0.110636	1.97241	-0.488621	-0.737648	-0.50291
8059	NELF	NELF:nasal embryonic LHRH factor	1.07421	0.378279	-0.547488	0.913418	2.8411	2	0	0	0	0.982744	0.750043	1.48983	-0.0722332	0.0303184	-1.60055
8089	NFE2	NFE2:nuclear factor (erythroid-derived 2), 45kDa	1.77995	0.572424	-0.152335	0.382714	4.86047	3	0	0	0	2.32118	1.18074	1.83793	-0.034021	-0.580235	0.15725
8090	NFE2L1	NFE2L1:nuclear factor (erythroid-derived 2)-like 1	0.253356	0.360958	-0.771558	0.578018	2.60498	3	0	0	0	0.583595	0.308457	-0.131984	-0.517847	-1.43304	-0.363785
8099	NFKB2	NFKB2:nuclear factor of kappa light polypeptide gene enhancer in B-cells 2 (p49/p100)	1.51455	0.363357	-0.389557	1.0133	3.06372	2	0	0	0	1.3322	1.27849	1.93297	-1.22821	0.736354	-0.676812
8109	NFXL1	NFXL1:nuclear transcription factor, X-box binding-like 1	-0.0757397	0.438469	1.05384	0.676861	2.42598	3	0	0	0	0.0137824	0.31106	-0.552061	0.538247	0.802939	1.82032
8115	NGFR	NGFR:nerve growth factor receptor (TNFR superfamily, member 16)	1.19434	1.49996	-0.822113	0.272933	2.29085	2	0	0	0	-0.370181	2.62009	1.3331	-1.12991	-0.609594	-0.726829
8133	NIP7	NIP7:nuclear import 7 homolog (S. cerevisiae)	-0.262206	0.22416	0.461432	0.365653	2.92235	3	0	0	0	-0.45804	-0.310864	-0.0177135	0.518128	0.795426	0.0707423
8141	NKG7	NKG7:natural killer cell group 7 sequence	0.569472	0.566874	-0.985273	0.462108	3.68203	3	0	0	0	1.1291	0.583698	-0.00438135	-0.48839	-1.06527	-1.40216
8163	NMD3	NMD3:NMD3 homolog (S. cerevisiae)	-0.377077	0.420019	0.615925	0.360765	3.10633	3	0	0	0	-0.150949	-0.11857	-0.861713	0.954276	0.657202	0.236297
8165	NME2	NME2:non-metastatic cells 2, protein (NM23B) expressed in	-1.14475	1.275	0.751961	0.651576	2.29439	2	0	0	0	-2.56725	-0.762137	-0.104871	0.107525	0.73791	1.41045
8166	NME3	NME3:non-metastatic cells 3, protein expressed in	-1.13963	0.298304	-0.228186	0.275786	3.88589	3	0	0	0	-0.927815	-1.01029	-1.48077	-0.4969	-0.241824	0.0541657
8176	NMU	NMU:neuromedin U	-0.117195	0.843807	1.19011	0.307803	2.52097	2	0	0	0	0.852079	-0.515855	-0.687808	0.882362	1.19	1.49797
8185	NOC4L	NOC4L:nucleolar complex associated 4 homolog (S. cerevisiae)	-0.424833	0.403741	0.793201	0.693655	2.62858	3	0	0	0	-0.405111	-0.838073	-0.031315	0.425118	1.59331	0.361171
8195	NOLC1	NOLC1:nucleolar and coiled-body phosphoprotein 1	-0.177537	0.375422	0.716104	0.223533	3.5425	3	0	0	0	-0.510739	-0.25109	0.229219	0.515605	0.957126	0.67558
8196	NOMO1	NOMO1:NODAL modulator 1	-0.88615	0.38546	0.601084	0.686783	3.27082	3	0	0	0	-0.443407	-1.06798	-1.14706	0.392475	1.36798	0.0427925
8246	NPY2R	NPY2R:neuropeptide Y receptor Y2	1.40726	0.443333	0.0213337	1.01204	2.17261	2	0	0	0	0.914538	1.77389	1.53334	-1.09296	0.883418	0.273546
8276	NRBP1	NRBP1:nuclear receptor binding protein 1	-0.82011	0.614369	0.399023	0.173986	3.30697	2	0	0	0	-0.692779	-0.279384	-1.48817	0.199391	0.479306	0.518372
8287	NRL	NRL:neural retina leucine zipper	1.23287	0.401825	-0.225307	1.10986	2.13971	2	0	0	0	0.768956	1.45765	1.472	-1.43837	0.739213	0.0232342
8299	NSF	NSF:N-ethylmaleimide-sensitive factor	-1.47204	0.273962	1.04907	0.293982	10.8666	3	0	0	0	-1.73991	-1.19236	-1.48385	0.92521	1.38471	0.83728
8308	NSUN6	NSUN6:NOL1/NOP2/Sun domain family, member 6	-0.582065	1.24812	0.450234	0.102875	1.42771	2	0	0	0	0.0191902	0.251625	-2.01701	0.33824	0.540529	0.471934
8309	NT5C	NT5C:5', 3'-nucleotidase, cytosolic	-0.154762	0.49265	0.99547	0.341029	3.32503	3	0	0	0	-0.55989	-0.298041	0.393645	0.941919	0.684384	1.36011
8323	NTRK2	NTRK2:neurotrophic tyrosine kinase, receptor, type 2	0.0943289	0.840292	-1.0547	0.372555	2.16516	2	0	0	0	-0.483759	1.05824	-0.291499	-0.669465	-1.41313	-1.0815
8328	NUAK1	NUAK1:NUAK family, SNF1-like kinase, 1	0.9206	0.0181444	-0.958211	1.04213	3.12216	2	0	0	0	0.917449	0.904237	0.940113	-0.0421626	-2.09202	-0.740452
8373	NUP214	NUP214:nucleoporin 214kDa	-0.0637135	0.173175	0.887171	0.457244	3.36847	2	0	0	0	0.133361	-0.132908	-0.191593	1.03042	0.375453	1.25564
8392	NXPH1	NXPH1:neurexophilin 1	0.557719	0.655085	-0.715035	0.644363	2.39909	3	0	0	0	0.367811	0.0185696	1.28678	-1.27679	-0.0116343	-0.856678
8403	OAS1H	na	-1.23834	0.519072	0.681977	1.24231	2.47037	2	0	0	0	-1.82743	-0.848053	-1.03954	-0.20692	2.10149	0.151367
8411	OBFC1	OBFC1:oligonucleotide/oligosaccharide-binding fold containing 1	0.965827	0.220557	0.174963	0.336418	3.4052	3	0	0	0	0.711973	1.11048	1.07502	0.346932	0.390636	-0.212679
8412	OBFC2B	OBFC2B:oligonucleotide/oligosaccharide-binding fold containing 2B	-0.747299	0.0756955	-0.0262632	1.02668	1.21312	2	0	0	0	-0.708661	-0.698721	-0.834516	1.15914	-0.605119	-0.632811
8422	ODF1	ODF1:outer dense fiber of sperm tails 1	-0.0681985	0.852214	-0.979133	0.539524	1.56427	3	0	0	0	-0.589153	-0.530718	0.915275	-1.59796	-0.731979	-0.60746
8432	OGFOD1	OGFOD1:2-oxoglutarate and iron-dependent oxygenase domain containing 1	-1.00063	0.47627	0.401538	0.3876	3.95504	3	0	0	0	-1.10466	-0.480942	-1.41628	0.775347	0.00148196	0.427784
8440	OLAH	OLAH:oleoyl-ACP hydrolase	-0.265806	0.161367	0.756142	0.0972894	9.39393	3	0	0	0	-0.284944	-0.416751	-0.0957232	0.647305	0.786458	0.834665
8479	OLFR70	na	0.898707	0.871245	-0.484758	0.726703	2.11209	3	0	0	0	0.337199	0.45655	1.90237	-1.20851	0.244864	-0.490631
8500	OOSP1	na	1.11866	0.175751	-0.0188769	0.840246	2.29521	2	0	0	0	1.148	0.930088	1.2779	-0.988691	0.49068	0.441381
8507	OPN1SW	OPN1SW:opsin 1 (cone pigments), short-wave-sensitive (color blindness, tritan)	0.562006	0.48215	-0.831903	0.661071	2.9507	3	0	0	0	0.488589	0.120775	1.07665	-0.862873	-1.47694	-0.155892
8508	OPN3	OPN3:opsin 3 (encephalopsin, panopsin)	-0.85804	0.155156	-0.516693	0.138238	2.84512	3	0	0	0	-0.951503	-0.678939	-0.943678	-0.526166	-0.373962	-0.64995
8516	ORC1L	ORC1L:origin recognition complex, subunit 1-like (yeast)	-0.689584	1.01552	0.69526	0.187142	2.32286	2	0	0	0	-1.72135	-0.656266	0.308862	0.532087	0.899537	0.654157
8525	ORM3	na	-0.954369	0.43054	0.289773	1.10522	1.81678	2	0	0	0	-0.780115	-0.63827	-1.44472	1.56311	-0.272944	-0.420849
8531	OSBPL11	OSBPL11:oxysterol binding protein-like 11	-0.666775	1.12845	0.667531	0.275899	1.98943	2	0	0	0	-0.400839	0.304951	-1.90444	0.445498	0.976402	0.580693
8536	OSBPL6	OSBPL6:oxysterol binding protein-like 6	0.142444	0.715548	-0.74704	0.191536	2.07985	2	0	0	0	0.0752906	0.889201	-0.537161	-0.784206	-0.917269	-0.539645
8545	OSR2	OSR2:odd-skipped related 2 (Drosophila)	-0.908557	0.234919	-0.190238	0.38661	2.75022	3	0	0	0	-0.963663	-0.650983	-1.11102	-0.247185	-0.545216	0.221687
8549	OSTM1	OSTM1:osteopetrosis associated transmembrane protein 1	-1.03689	0.744679	0.88283	0.462402	3.79329	3	0	0	0	-0.724253	-0.499496	-1.88692	1.0575	0.358536	1.23246
8589	P2RX7	P2RX7:purinergic receptor P2X, ligand-gated ion channel, 7	-0.708556	0.988673	0.890403	0.403283	2.59373	2	0	0	0	0.311913	-0.775554	-1.66203	0.485735	1.29229	0.893188
8603	PABPC5	PABPC5:poly(A) binding protein, cytoplasmic 5	1.0195	0.912696	-0.310721	0.4795	2.23476	3	0	0	0	0.704818	0.305783	2.0479	-0.543577	-0.629325	0.240739
8623	PAK1	PAK1:p21/Cdc42/Rac1-activated kinase 1 (STE20 homolog, yeast)	0.914533	0.483653	-0.705733	0.922444	2.69443	3	0	0	0	0.489171	0.813812	1.44062	0.199872	-1.64414	-0.672931
8626	PAK3	PAK3:p21 (CDKN1A)-activated kinase 3	0.383402	0.177502	-0.959553	1.0608	2.16268	2	0	0	0	0.458013	0.511419	0.180773	0.157879	-1.95279	-1.08375
8630	PALLD	PALLD:palladin, cytoskeletal associated protein	-0.236123	0.888288	-1.04606	0.354642	1.4667	2	0	0	0	-0.744319	-0.753619	0.789569	-0.862238	-0.821064	-1.45487
8648	PAPPA	PAPPA:pregnancy-associated plasma protein A, pappalysin 1	-0.425705	0.151506	0.821284	0.912811	2.33422	2	0	0	0	-0.446323	-0.565846	-0.264945	0.190888	1.86804	0.404927
8676	PARP8	PARP8:poly (ADP-ribose) polymerase family, member 8	0.823167	0.193977	-0.8299	1.16691	2.42044	2	0	0	0	0.730837	1.04606	0.692602	0.0658061	-2.14951	-0.405997
8715	PCDH20	PCDH20:protocadherin 20	-0.865721	0.0601456	-0.137619	0.207067	5.84862	2	0	0	0	-0.932629	-0.848388	-0.816144	-0.33967	0.0741237	-0.14731
8746	PCID2	PCID2:PCI domain containing 2	-1.1459	0.540152	0.163894	0.563664	2.90593	3	0	0	0	-0.542478	-1.31097	-1.58426	0.592308	-0.474652	0.374027
8768	PCSK6	PCSK6:proprotein convertase subtilisin/kexin type 6	-1.09466	0.325456	0.771843	0.263281	7.7228	3	0	0	0	-0.7972	-1.44229	-1.0445	0.69263	0.557262	1.06564
8818	PDGFB	PDGFB:platelet-derived growth factor beta polypeptide (simian sarcoma viral (v-sis) oncogene homolog)	-0.744314	0.132579	-0.16629	0.307681	2.9883	2	0	0	0	-0.739472	-0.614223	-0.879248	-0.465865	-0.181907	0.148902
8825	PDHX	PDHX:pyruvate dehydrogenase complex, component X	-1.01515	0.296759	-0.0647134	0.304086	3.87439	3	0	0	0	-0.689107	-1.08685	-1.26949	0.259142	-0.10914	-0.344142
8847	PDXP	PDXP:pyridoxal (pyridoxine, vitamin B6) phosphatase	1.30713	0.577964	-0.00283312	0.484999	3.00719	3	0	0	0	1.16173	0.815749	1.94391	0.301004	-0.562166	0.252662
8855	PDZRN4	PDZRN4:PDZ domain containing RING finger 4	0.190922	0.469035	-0.855297	0.378723	3.00591	3	0	0	0	0.39581	0.522655	-0.345699	-0.42948	-0.981944	-1.15447
8872	PER3	PER3:period homolog 3 (Drosophila)	-0.0120838	0.302189	-0.664513	0.556959	1.78336	3	0	0	0	-0.15729	0.335301	-0.214262	-0.276197	-1.30264	-0.414699
8874	PES1	PES1:pescadillo homolog 1, containing BRCT domain (zebrafish)	0.156613	0.210818	0.888892	0.427113	2.66287	2	0	0	0	0.0174397	0.399166	0.0532329	1.26823	0.972182	0.42627
8879	PEX11C	na	1.07166	0.571869	-0.68542	0.827241	3.02622	3	0	0	0	0.977092	1.68492	0.552975	-1.62654	-0.0732511	-0.356474
8900	PFKM	PFKM:phosphofructokinase, muscle	-0.261221	0.394723	-0.778985	0.154208	2.1162	2	0	0	0	0.194144	-0.471915	-0.505892	-0.932682	-0.780003	-0.624271
8916	PGLYRP1	PGLYRP1:peptidoglycan recognition protein 1	0.339937	0.567012	-0.944869	0.50814	2.92276	3	0	0	0	-0.255354	0.401523	0.873642	-1.32115	-0.366836	-1.14662
8919	PGM2L1	PGM2L1:phosphoglucomutase 2-like 1	-0.327553	0.201807	-0.704662	0.205207	2.26943	3	0	0	0	-0.105157	-0.378491	-0.499011	-0.670948	-0.924639	-0.5184
8929	PHB	PHB:prohibitin	-0.953933	0.24115	0.584867	1.25089	2.09218	2	0	0	0	-1.16446	-1.0065	-0.690835	-0.498061	1.95408	0.298577
8946	PHF21B	PHF21B:PHD finger protein 21B	-0.103427	0.0889153	0.99813	0.479969	3.90865	2	0	0	0	-0.0643704	-0.0407254	-0.205186	0.538645	1.49625	0.959496
8951	PHF7	PHF7:PHD finger protein 7	-0.814049	0.353891	0.606821	1.28637	1.84462	2	0	0	0	-1.11379	-0.423646	-0.904716	2.08654	-0.0209597	-0.245117
8966	PHTF2	PHTF2:putative homeodomain transcription factor 2	0.0330633	0.311935	-1.1041	0.219688	5.16241	3	0	0	0	0.157959	-0.321967	0.263198	-0.87813	-1.31691	-1.11725
8969	PHXR4	na	0.678108	0.10811	-0.899979	1.11734	2.43491	2	0	0	0	0.654102	0.584019	0.796203	0.167354	-2.06138	-0.805916
8974	PI4K2A	na	-0.215966	0.190989	1.06105	0.421764	4.77731	2	0	0	0	0.00428639	-0.316432	-0.335753	0.574765	1.32724	1.28114
8988	PIGN	PIGN:phosphatidylinositol glycan anchor biosynthesis, class N	-0.420868	0.543839	0.914096	0.439899	3.30563	3	0	0	0	-0.858417	-0.592188	0.188002	0.785184	0.553055	1.40405
8989	PIGO	PIGO:phosphatidylinositol glycan anchor biosynthesis, class O	-0.223175	0.19378	1.03013	0.394758	4.93637	2	0	0	0	-0.0165683	-0.400881	-0.252077	0.711426	0.907259	1.47172
8993	PIGS	PIGS:phosphatidylinositol glycan anchor biosynthesis, class S	-0.584002	0.322806	0.86949	0.810155	2.88674	2	0	0	0	-0.721582	-0.815225	-0.2152	0.0707156	1.69057	0.847188
9045	PKDREJ	PKDREJ:polycystic kidney disease (polycystin) and REJ homolog (sperm receptor for egg jelly homolog, sea urchin)	0.11669	0.0818798	0.609893	0.278694	2.9409	2	0	0	0	0.209884	0.083893	0.0562923	0.340582	0.59199	0.897106
9049	PKIB	PKIB:protein kinase (cAMP-dependent, catalytic) inhibitor beta	0.621777	0.52124	-0.990425	0.296309	4.65733	3	0	0	0	1.0081	0.828312	0.028919	-0.885855	-1.32484	-0.76058
9058	PKP1	PKP1:plakophilin 1 (ectodermal dysplasia/skin fragility syndrome)	0.0479487	0.65983	0.94044	0.12351	2.30279	2	0	0	0	0.331947	-0.706329	0.518227	0.903844	0.839364	1.07811
9075	PLA2G4E	PLA2G4E:phospholipase A2, group IVE	-0.912142	0.683679	0.994398	0.830141	3.07061	3	0	0	0	-0.739603	-1.66556	-0.331261	0.31997	1.92152	0.741702
9076	PLA2G4F	PLA2G4F:phospholipase A2, group IVF	-0.114544	0.466558	1.11326	0.653893	2.64743	3	0	0	0	0.310588	-0.0405384	-0.613683	0.358237	1.48502	1.49651
9077	PLA2G5	PLA2G5:phospholipase A2, group V	0.38232	0.387049	-0.673629	0.455067	3.06151	3	0	0	0	0.417941	0.750327	-0.0213073	-0.153919	-1.00065	-0.866314
9081	PLAA	PLAA:phospholipase A2-activating protein	-0.574396	0.221856	0.728795	0.482054	4.25359	2	0	0	0	-0.521018	-0.384098	-0.818072	1.285	0.469423	0.43196
9094	PLCB2	PLCB2:phospholipase C, beta 2	-1.24829	0.776603	0.477827	0.237531	3.6814	2	0	0	0	-0.423493	-1.35591	-1.96547	0.269373	0.736428	0.427679
9111	PLD3	PLD3:phospholipase D family, member 3	-0.300455	0.377978	1.06778	0.527549	3.65166	3	0	0	0	-0.59347	-0.434079	0.126184	0.590598	1.63429	0.978453
9117	PLEKHA2	PLEKHA2:pleckstrin homology domain containing, family A (phosphoinositide binding specific) member 2	0.781639	0.0534574	-0.637193	0.547789	4.46499	2	0	0	0	0.823156	0.80044	0.721321	-0.0500601	-1.13455	-0.726973
9124	PLEKHB1	PLEKHB1:pleckstrin homology domain containing, family B (evectins) member 1	0.688791	0.218888	-0.925585	0.218744	9.0359	3	0	0	0	0.824671	0.805415	0.436286	-1.08007	-0.675281	-1.02141
9132	PLEKHG5	PLEKHG5:pleckstrin homology domain containing, family G (with RhoGef domain) member 5	-0.0997815	0.389101	1.10053	0.306807	4.19569	3	0	0	0	0.347247	-0.284265	-0.362327	0.852518	1.44362	1.00545
9142	PLK1	PLK1:polo-like kinase 1 (Drosophila)	-0.0540807	0.507793	0.69826	0.10513	2.5129	2	0	0	0	-0.457883	-0.220366	0.516007	0.818647	0.651578	0.624555
9145	PLK4	PLK4:polo-like kinase 4 (Drosophila)	-0.85967	0.417178	0.681078	0.896195	2.6996	2	0	0	0	-0.820926	-0.463216	-1.29487	1.60424	-0.185463	0.624454
9153	PLRG1	PLRG1:pleiotropic regulator 1 (PRL1 homolog, Arabidopsis)	-0.314739	0.295081	0.586518	0.382992	3.2287	3	0	0	0	-0.0254655	-0.303448	-0.615304	0.481219	0.26719	1.01114
9175	PMM2	PMM2:phosphomannomutase 2	-0.813107	0.210646	0.920743	0.62979	4.52219	2	0	0	0	-0.745387	-0.644649	-1.04928	1.36353	1.19894	0.199759
9195	PNN	PNN:pinin, desmosome associated protein	0.839504	0.235906	-0.562471	0.715422	3.22349	2	0	0	0	1.05046	0.584776	0.883281	-0.0123049	-1.37124	-0.303873
9203	PNRC1	PNRC1:proline-rich nuclear receptor coactivator 1	0.727431	1.14011	-0.881466	0.666018	2.11051	3	0	0	0	2.03644	0.194279	-0.0484235	-0.863433	-1.55632	-0.224647
9215	POLB	POLB:polymerase (DNA directed), beta	0.797593	0.486479	-0.269261	1.01118	1.64674	2	0	0	0	1.3433	0.640127	0.409352	0.376424	-1.43461	0.2504
9236	POLR1E	POLR1E:polymerase (RNA) I polypeptide E, 53kDa	-0.486173	0.318246	0.722457	0.173799	5.77315	3	0	0	0	-0.703583	-0.634042	-0.120894	0.906527	0.699665	0.561178
9242	POLR2F	POLR2F:polymerase (RNA) II (DNA directed) polypeptide F	-1.30551	0.684094	0.614667	0.953341	2.83439	3	0	0	0	-0.77264	-2.07694	-1.06695	-0.167291	0.334629	1.67666
9254	POLR3G	POLR3G:polymerase (RNA) III (DNA directed) polypeptide G (32kD)	-1.04309	0.429478	1.02164	0.430303	5.88236	3	0	0	0	-1.17972	-1.38763	-0.561916	0.787868	0.758833	1.51823
9285	POU6F1	POU6F1:POU domain, class 6, transcription factor 1	0.124761	0.489176	-0.733241	0.452211	2.2308	3	0	0	0	0.0719721	-0.33588	0.638191	-1.23305	-0.352432	-0.614237
9287	PPA1	PPA1:pyrophosphatase (inorganic) 1	-0.835039	0.316626	1.08049	0.266236	8.02012	3	0	0	0	-0.582109	-0.732873	-1.19013	0.81539	1.07822	1.34785
9290	PPAP2A	PPAP2A:phosphatidic acid phosphatase type 2A	-0.927288	0.852189	0.113538	0.117993	2.09546	2	0	0	0	-0.353458	-0.521914	-1.90649	0.0524396	0.249552	0.0386241
9299	PPARGC1B	PPARGC1B:peroxisome proliferative activated receptor, gamma, coactivator 1, beta	1.13713	0.509925	-0.681177	0.619877	3.92369	3	0	0	0	0.654509	1.08633	1.67056	-0.616167	-0.0963677	-1.331
9300	PPAT	PPAT:phosphoribosyl pyrophosphate amidotransferase	-0.991395	0.342413	0.126145	0.236764	4.64965	3	0	0	0	-1.32415	-1.00995	-0.640082	-0.0655274	0.053153	0.390811
9303	PPCS	PPCS:phosphopantothenoylcysteine synthetase	1.02074	0.707161	-0.468817	0.226601	3.47435	2	0	0	0	0.820074	0.43559	1.80654	-0.586725	-0.612153	-0.207573
9328	PPM1J	PPM1J:protein phosphatase 1J (PP2C domain containing)	-0.153606	0.269366	-0.870749	0.373967	2.69513	3	0	0	0	-0.060409	-0.457194	0.0567855	-1.27113	-0.530481	-0.810633
9333	PPNR	na	0.722473	0.439826	-0.904186	0.874367	2.87861	2	0	0	0	0.355504	0.601906	1.21001	0.102594	-1.47325	-1.3419
9346	PPP1R14B	PPP1R14B:protein phosphatase 1, regulatory (inhibitor) subunit 14B	-0.336459	0.37681	0.984186	0.470347	3.79548	3	0	0	0	-0.759993	-0.211009	-0.0383756	0.603014	1.50982	0.839723
9370	PPP2R2A	PPP2R2A:protein phosphatase 2 (formerly 2A), regulatory subunit B (PR 52), alpha isoform	-0.113274	0.232331	0.592671	0.274752	3.39824	3	0	0	0	0.113584	-0.350716	-0.102691	0.820771	0.287659	0.669582
9372	PPP2R2C	PPP2R2C:protein phosphatase 2 (formerly 2A), regulatory subunit B (PR 52), gamma isoform	0.657412	0.236251	-0.878268	0.53229	4.56738	2	0	0	0	0.814602	0.771904	0.385728	-0.280757	-1.05225	-1.30179
9386	PPP4R1	PPP4R1:protein phosphatase 4, regulatory subunit 1	-0.138267	0.0940203	1.02273	0.412508	4.75293	2	0	0	0	-0.187486	-0.197461	-0.0298545	0.684439	1.48228	0.901476
9388	PPP5C	PPP5C:protein phosphatase 5, catalytic subunit	-0.852632	0.526693	1.06595	0.223727	5.80716	2	0	0	0	-1.26865	-0.260435	-1.02881	0.812639	1.14871	1.23651
9405	PRAMEL7	na	0.678465	0.220105	-0.772366	0.496493	4.62703	2	0	0	0	0.442423	0.87809	0.714881	-0.964851	-0.208451	-1.1438
9407	PRC1	PRC1:protein regulator of cytokinesis 1	-0.0421483	0.401995	0.732792	0.389739	2.39725	3	0	0	0	-0.502992	0.140139	0.236408	0.992212	0.284613	0.921551
9414	PRDM2	PRDM2:PR domain containing 2, with ZNF domain	0.673326	0.692034	-0.829265	0.323399	3.40708	2	0	0	0	1.44962	0.449286	0.121067	-0.899598	-1.11171	-0.476487
9416	PRDM5	PRDM5:PR domain containing 5	-0.951359	0.968833	0.339574	0.278395	2.21813	2	0	0	0	-0.899557	-0.00946539	-1.94505	0.203663	0.659819	0.15524
9417	PRDM8	PRDM8:PR domain containing 8	1.04475	1.04763	-0.741713	0.696943	2.4591	3	0	0	0	-0.0996058	1.27725	1.9566	-0.159924	-1.51414	-0.551077
9428	PRF1	PRF1:perforin 1 (pore forming protein)	0.788106	0.608669	-0.953747	0.332038	4.35134	3	0	0	0	1.27711	0.980793	0.106414	-0.916458	-0.641928	-1.30286
9471	PRMT3	PRMT3:protein arginine methyltransferase 3	-0.792713	0.154892	0.325365	0.659379	2.85913	2	0	0	0	-0.966942	-0.7406	-0.670599	0.983467	-0.335285	0.327914
9496	PRPF31	PRPF31:PRP31 pre-mRNA processing factor 31 homolog (S. cerevisiae)	-0.233751	0.524958	0.696195	0.154423	2.94356	2	0	0	0	-0.413154	-0.645489	0.357389	0.74058	0.823566	0.52444
9499	PRPF4	PRPF4:PRP4 pre-mRNA processing factor 4 homolog (yeast)	-0.337067	0.267646	0.375391	0.215185	3.59328	3	0	0	0	-0.268528	-0.110355	-0.632318	0.59624	0.166357	0.363578
9501	PRPF40B	PRPF40B:PRP40 pre-mRNA processing factor 40 homolog B (S. cerevisiae)	0.22962	0.38927	-0.905216	0.440268	3.34467	3	0	0	0	0.310501	-0.193738	0.572095	-0.415441	-1.26811	-1.0321
9502	PRPF4B	PRPF4B:PRP4 pre-mRNA processing factor 4 homolog B (yeast)	0.589157	0.141379	-0.364894	0.597242	2.69241	2	0	0	0	0.728632	0.592891	0.445948	-0.241616	-1.01415	0.161091
9507	PRPSAP1	PRPSAP1:phosphoribosyl pyrophosphate synthetase-associated protein 1	-1.02276	0.661666	0.610197	0.587882	3.19553	3	0	0	0	-0.306794	-1.61171	-1.14979	1.12317	-0.031322	0.738745
9525	PRSS22	PRSS22:protease, serine, 22	1.29039	0.353713	0.126919	0.549741	3.08272	3	0	0	0	1.39241	0.896875	1.58187	-0.138809	0.759039	-0.239472
9536	PRUNE	PRUNE:prune homolog (Drosophila)	-1.14625	0.151174	-0.0871853	0.52326	3.36788	2	0	0	0	-1.24612	-0.972325	-1.2203	-0.297688	0.508543	-0.472411
9539	PSAT1	PSAT1:phosphoserine aminotransferase 1	-0.000327	1.07796	1.16112	0.234301	1.82362	2	0	0	0	0.590225	0.653309	-1.24452	1.26474	0.892875	1.32575
9559	PSMA5	PSMA5:proteasome (prosome, macropain) subunit, alpha type, 5	-0.271706	0.484238	0.934087	0.338823	3.5338	3	0	0	0	-0.729604	0.235152	-0.320667	0.767925	0.710421	1.32391
9569	PSMB6	PSMB6:proteasome (prosome, macropain) subunit, beta type, 6	-0.387511	0.893482	0.926122	0.392664	2.33133	2	0	0	0	-1.07206	-0.713711	0.623236	0.777478	1.37141	0.629482
9572	PSMB9	PSMB9:proteasome (prosome, macropain) subunit, beta type, 9 (large multifunctional peptidase 2)	0.651731	0.429892	-0.717056	0.384003	4.11295	3	0	0	0	0.947796	0.848758	0.158639	-0.337729	-0.707869	-1.10557
9583	PSMD12	PSMD12:proteasome (prosome, macropain) 26S subunit, non-ATPase, 12	-0.0594573	0.384369	0.602345	0.376044	2.13171	3	0	0	0	0.114423	-0.500042	0.207247	1.02902	0.319239	0.458773
9586	PSMD2	PSMD2:proteasome (prosome, macropain) 26S subunit, non-ATPase, 2	-0.266883	0.298562	0.582558	0.125771	4.54137	2	0	0	0	-0.507665	-0.360168	0.0671836	0.682156	0.441225	0.624293
9590	PSMD6	PSMD6:proteasome (prosome, macropain) 26S subunit, non-ATPase, 6	-1.13522	0.455528	0.139583	0.853403	2.2825	3	0	0	0	-0.66228	-1.57107	-1.17231	1.09809	-0.537774	-0.141568
9615	PTDSS1	PTDSS1:phosphatidylserine synthase 1	-1.34326	0.493049	0.855638	0.287942	6.67041	3	0	0	0	-0.844016	-1.3559	-1.82987	0.587059	1.15966	0.820195
9642	PTP4A1	PTP4A1:protein tyrosine phosphatase type IVA, member 1	-1.46054	0.271851	-0.022696	1.00748	2.38658	2	0	0	0	-1.30161	-1.30558	-1.77444	0.848848	-1.12579	0.208857
9649	PTPMT1	PTPMT1:protein tyrosine phosphatase, mitochondrial 1	-0.736799	0.284804	0.695378	1.0479	2.28434	2	0	0	0	-0.435414	-0.773525	-1.00146	0.034866	1.90364	0.14763
9654	PTPN14	PTPN14:protein tyrosine phosphatase, non-receptor type 14	0.519448	0.565866	-1.01618	0.624142	3.15713	3	0	0	0	1.1663	0.116104	0.275937	-0.49618	-1.70833	-0.844037
9661	PTPN3	PTPN3:protein tyrosine phosphatase, non-receptor type 3	0.286882	0.936121	-0.93286	0.489665	1.99976	3	0	0	0	-0.0429173	-0.439705	1.34327	-0.531457	-1.47842	-0.788702
9663	PTPN5	PTPN5:protein tyrosine phosphatase, non-receptor type 5 (striatum-enriched)	1.43891	0.586469	-0.463406	0.797993	3.3271	3	0	0	0	0.850458	2.02338	1.44289	-1.25953	0.336441	-0.467126
9672	PTPRG	PTPRG:protein tyrosine phosphatase, receptor type, G	-0.901684	0.839821	0.109053	0.277361	1.97939	2	0	0	0	-0.346173	-0.491069	-1.86781	0.222346	0.311834	-0.207021
9683	PTPRZ1	PTPRZ1:protein tyrosine phosphatase, receptor-type, Z polypeptide 1	-1.31486	0.150688	0.938754	0.872148	4.41025	2	0	0	0	-1.26256	-1.1973	-1.48473	0.090997	1.8334	0.891863
9698	PUS7L	PUS7L:pseudouridylate synthase 7 homolog (S. cerevisiae)-like	-0.719114	0.55116	0.514149	0.694019	2.41024	3	0	0	0	-0.119739	-1.20411	-0.833493	1.29494	0.280093	-0.0325809
9706	PWP1	PWP1:PWP1 homolog (S. cerevisiae)	-0.72579	0.35984	0.601304	0.720549	2.85396	2	0	0	0	-1.12952	-0.608997	-0.438855	0.892965	1.1303	-0.219354
9708	PXK	PXK:PX domain containing serine/threonine kinase	-0.422275	0.624556	0.947783	0.999027	2.01412	3	0	0	0	-1.14221	-0.0256393	-0.0989802	0.634065	2.06602	0.143268
9723	PYY	PYY:peptide YY	1.02102	0.279658	-0.537765	0.254046	7.14597	3	0	0	0	0.726449	1.05371	1.28289	-0.655308	-0.711753	-0.246234
9727	QPCTL	QPCTL:glutaminyl-peptide cyclotransferase-like	-0.800316	0.410648	1.09607	0.75951	3.80423	3	0	0	0	-0.485151	-1.26471	-0.651085	0.61992	1.97196	0.696316
9750	RAB17	RAB17:RAB17, member RAS oncogene family	0.43092	0.849784	-0.909639	0.10751	2.71075	2	0	0	0	0.278263	-0.332187	1.34669	-0.79837	-0.917599	-1.01295
9753	RAB1B	RAB1B:RAB1B, member RAS oncogene family	-0.975877	0.372101	0.018512	0.120858	4.40229	2	0	0	0	-0.72247	-0.802086	-1.40308	-0.117141	0.057961	0.114716
9755	RAB21	RAB21:RAB21, member RAS oncogene family	-0.00850399	0.217159	0.841707	0.543675	2.51538	2	0	0	0	0.0648739	-0.252846	0.162461	1.12759	0.214735	1.1828
9784	RAB40B	RAB40B:RAB40B, member RAS oncogene family	0.30179	0.0387832	-0.842993	0.586588	3.3729	2	0	0	0	0.339209	0.261773	0.304387	-0.513545	-1.52024	-0.495191
9826	RAD52	RAD52:RAD52 homolog (S. cerevisiae)	-0.391339	0.227372	-0.841696	0.148564	2.87197	3	0	0	0	-0.295088	-0.227923	-0.651006	-0.69382	-0.990938	-0.840329
9838	RALA	RALA:v-ral simian leukemia viral oncogene homolog A (ras related)	-0.122682	0.0251189	0.234648	0.435986	1.41722	2	0	0	0	-0.102522	-0.150821	-0.114703	0.728052	-0.0986477	0.074541
9859	RAP1GDS1	RAP1GDS1:RAP1, GTP-GDP dissociation stimulator 1	-0.581587	0.445188	0.952385	0.0573418	5.91918	2	0	0	0	-1.07445	-0.208644	-0.461664	0.987717	0.983215	0.886224
9867	RAPGEF5	RAPGEF5:Rap guanine nucleotide exchange factor (GEF) 5	0.814584	0.168584	-0.709136	1.18157	2.21121	2	0	0	0	1.00877	0.729295	0.705688	0.446784	-0.659402	-1.91479
9877	RASA2	RASA2:RAS p21 protein activator 2	0.795816	0.150466	-0.958502	0.683632	4.34084	2	0	0	0	0.924224	0.832971	0.630254	-0.174322	-1.42901	-1.27218
9883	RASD2	RASD2:RASD family, member 2	-0.0831715	0.815115	-1.14853	0.246356	2.16698	2	0	0	0	-0.349222	-0.73202	0.831727	-1.1764	-0.889417	-1.37976
9916	RBBP9	RBBP9:retinoblastoma binding protein 9	-1.28333	0.489215	-0.35203	0.278743	2.86483	3	0	0	0	-0.840959	-1.20026	-1.80875	-0.522436	-0.503298	-0.0303546
9921	RBM14	RBM14:RNA binding motif protein 14	0.0488765	0.0805154	-0.205475	0.180873	2.22517	2	0	0	0	0.136095	0.0331499	-0.0226154	-0.209238	-0.384437	-0.0227494
9942	RBMS2	RBMS2:RNA binding motif, single stranded interacting protein 2	-1.35819	0.155183	-0.336431	0.341979	4.71248	2	0	0	0	-1.50642	-1.19688	-1.37126	-0.135296	-0.731291	-0.142705
9951	RBP7	RBP7:retinol binding protein 7, cellular	-1.33426	0.499999	0.26254	0.397792	4.32866	3	0	0	0	-1.27279	-0.867835	-1.86215	0.0500984	0.0160712	0.72145
9958	RCC1	RCC1:regulator of chromosome condensation 1	-0.247734	0.678962	0.806674	0.417213	2.29173	3	0	0	0	-0.949508	-0.199541	0.405847	0.507952	1.28336	0.628712
9962	RCL1	RCL1:RNA terminal phosphate cyclase-like 1	-0.421526	0.227485	0.865337	0.215351	7.11546	3	0	0	0	-0.161906	-0.585941	-0.516729	1.0498	0.628688	0.917528
9970	RCVRN	RCVRN:recoverin	-0.13587	0.328306	0.886268	0.522806	2.86777	3	0	0	0	0.00456978	-0.511037	0.0988561	0.343276	1.38623	0.929299
9975	RDH13	RDH13:retinol dehydrogenase 13 (all-trans/9-cis)	0.251867	0.591006	1.11532	0.341228	2.19147	3	0	0	0	0.622998	0.562269	-0.429666	0.908752	0.92803	1.50918
9978	RDH5	RDH5:retinol dehydrogenase 5 (11-cis/9-cis)	0.561651	0.26158	-0.466197	0.423897	3.57409	3	0	0	0	0.616219	0.791643	0.277092	-0.712229	0.0232752	-0.709636
9987	REEP5	REEP5:receptor accessory protein 5	0.374821	0.453693	-0.879736	0.534839	3.09825	3	0	0	0	0.886745	0.0224884	0.215228	-0.293154	-1.34034	-1.00571
9995	REL	REL:v-rel reticuloendotheliosis viral oncogene homolog (avian)	0.988092	0.0916901	-0.637697	0.748537	3.73403	2	0	0	0	1.08975	0.911646	0.962879	-0.0425885	-1.47811	-0.392396
9997	RELB	RELB:v-rel reticuloendotheliosis viral oncogene homolog B, nuclear factor of kappa light polypeptide gene enhancer in B-cells 3 (avian)	1.06838	0.210525	-0.666529	0.676133	4.24339	2	0	0	0	0.957699	0.936288	1.31116	-1.38766	-0.0468651	-0.56506
10009	REST	REST:RE1-silencing transcription factor	0.482388	0.786134	-0.509124	0.428741	1.91787	3	0	0	0	-0.132949	0.212105	1.36801	-0.137995	-0.978443	-0.410935
10014	RETSAT	RETSAT:retinol saturase (all-trans-retinol 13,14-reductase)	-0.989661	0.531369	-0.24192	0.325817	2.07783	3	0	0	0	-0.626216	-0.743267	-1.5995	-0.374899	0.129355	-0.480217
10038	RGAG4	RGAG4:retrotransposon gag domain containing 4	-0.615943	0.359544	0.242967	0.494852	2.43212	3	0	0	0	-0.219978	-0.705851	-0.922002	-0.0902479	0.811576	0.00757461
10058	RGS4	RGS4:regulator of G-protein signalling 4	0.624867	0.628948	-0.948696	0.292306	3.92974	2	0	0	0	1.03403	0.939919	-0.0993436	-1.26184	-0.901216	-0.683037
10059	RGS5	RGS5:regulator of G-protein signalling 5	-0.647895	0.927882	0.199667	0.139098	1.56464	2	0	0	0	-0.222977	-0.00856222	-1.71214	0.295958	0.0401923	0.26285
10060	RGS6	RGS6:regulator of G-protein signalling 6	0.126414	0.925876	-1.06958	0.555589	1.91846	3	0	0	0	-0.432296	-0.383616	1.19515	-0.462446	-1.55265	-1.19363
10064	RGS9BP	RGS9BP:regulator of G protein signalling 9 binding protein	1.18098	0.778795	0.0360033	0.110753	2.52108	2	0	0	0	1.85021	0.326154	1.36658	-0.0710191	0.0288859	0.150143
10073	RHBDL3	RHBDL3:rhomboid, veinlet-like 3 (Drosophila)	0.707314	0.167111	-1.06214	0.814752	3.68491	2	0	0	0	0.807805	0.514407	0.79973	-0.305616	-1.92473	-0.956073
10171	RNF187	RNF187:ring finger protein 187	-1.6501	0.564257	0.42506	0.969004	3.20542	3	0	0	0	-1.85193	-1.01269	-2.08569	-0.675858	1.14859	0.80245
10195	RNPEP	RNPEP:arginyl aminopeptidase (aminopeptidase B)	-0.473659	0.480937	0.84236	0.442719	3.48703	3	0	0	0	-0.884013	-0.592531	0.0555663	0.356087	0.948914	1.22208
10209	ROR1	ROR1:receptor tyrosine kinase-like orphan receptor 1	-1.50652	0.483552	0.734637	0.259212	7.07522	3	0	0	0	-1.25643	-1.19923	-2.0639	0.86955	0.435794	0.898568
10213	RORC	RORC:RAR-related orphan receptor C	-0.322475	0.28952	-0.786787	0.136902	2.51115	2	0	0	0	-0.144982	-0.656566	-0.165878	-0.703504	-0.94479	-0.712065
10229	RPL13	RPL13:ribosomal protein L13	1.11645	1.0732	-0.269626	0.431016	2.07585	2	0	0	0	0.176464	0.887096	2.28578	-0.0552375	-0.765797	0.0121573
10231	RPL14	RPL14:ribosomal protein L14	0.170715	0.110242	-0.757364	1.06434	1.50227	2	0	0	0	0.103011	0.297923	0.111211	-0.0578771	-1.98224	-0.231974
10259	RPN2	RPN2:ribophorin II	-0.844256	0.90349	0.717529	0.436897	2.69544	2	0	0	0	-0.970532	0.115728	-1.67797	0.265826	0.748822	1.13794
10303	RQCD1	RQCD1:RCD1 required for cell differentiation1 homolog (S. pombe)	0.149436	0.164569	0.686654	0.29817	2.73215	3	0	0	0	0.0782596	0.0324345	0.337613	0.967976	0.374096	0.717892
10323	RSL1D1	RSL1D1:ribosomal L1 domain containing 1	-0.449967	0.214411	0.718417	0.467654	3.93362	2	0	0	0	-0.323289	-0.329088	-0.697525	1.25694	0.414631	0.483676
10328	RSPRY1	RSPRY1:ring finger and SPRY domain containing 1	-0.740488	1.08017	0.244423	0.172139	1.55963	2	0	0	0	-0.180559	-0.0552504	-1.98566	0.416619	0.244309	0.0723403
10333	RTDR1	RTDR1:rhabdoid tumor deletion region gene 1	1.14003	1.01586	-0.763237	0.516062	2.89318	2	0	0	0	1.82369	-0.0272793	1.62368	-1.2002	-0.193875	-0.895634
10354	RUNX2	RUNX2:runt-related transcription factor 2	0.911829	0.539728	-0.668528	0.82918	2.76668	3	0	0	0	0.31172	1.06625	1.35751	0.0547942	-0.486918	-1.57346
10394	SAFB2	SAFB2:scaffold attachment factor B2	0.771926	0.441616	-0.271666	0.402199	3.02612	3	0	0	0	0.822003	0.307407	1.18637	-0.029961	-0.735955	-0.0490832
10424	SASH1	SASH1:SAM and SH3 domain containing 1	0.820702	0.444816	-0.915406	0.805032	3.2694	3	0	0	0	1.17447	0.966302	0.321333	0.0115016	-1.31797	-1.43975
10440	SCAMP2	SCAMP2:secretory carrier membrane protein 2	-0.744182	0.341167	1.06082	0.338348	6.50654	3	0	0	0	-0.698172	-0.428355	-1.10602	0.966725	1.43625	0.779475
10451	SCEL	SCEL:sciellin	0.430129	0.317015	-0.919954	1.06673	2.10129	2	0	0	0	0.602378	0.623729	0.0642785	0.00685387	-2.08599	-0.680724
10459	SCGB3A2	SCGB3A2:secretoglobin, family 3A, member 2	-1.06127	0.55466	1.11255	0.39308	5.53845	3	0	0	0	-1.69329	-0.835036	-0.65548	0.794501	0.991144	1.55201
10490	SCRN1	SCRN1:secernin 1	-0.974193	0.54988	-0.120148	0.127461	2.62065	2	0	0	0	-0.907495	-0.460704	-1.55438	-0.152344	-0.228424	0.0203242
10498	SCUBE2	SCUBE2:signal peptide, CUB domain, EGF-like 2	0.503658	1.05211	-1.11628	0.35413	2.52751	2	0	0	0	-0.708891	1.17497	1.04489	-0.905185	-1.52512	-0.918538
10507	SDCBP	SDCBP:syndecan binding protein (syntenin)	-1.00457	0.977197	0.385068	0.310774	2.34725	2	0	0	0	-1.05152	-0.00475069	-1.95745	0.0352183	0.629162	0.490824
10519	SDK2	SDK2:sidekick homolog 2 (chicken)	-0.141654	0.12245	-0.847119	0.463981	2.54633	2	0	0	0	-0.26625	-0.137244	-0.0214687	-0.412382	-1.33565	-0.793321
10522	SEC14L1	SEC14L1:SEC14-like 1 (S. cerevisiae)	-1.30975	0.769795	0.228422	0.291056	3.23726	2	0	0	0	-0.650851	-1.12252	-2.1559	-0.00606331	0.137155	0.554173
10532	SEC24B	SEC24B:SEC24 related gene family, member B (S. cerevisiae)	0.907668	0.504971	-0.370429	0.640138	2.71511	3	0	0	0	0.809965	0.458688	1.45435	-0.18874	0.159224	-1.08177
10536	SEC61A1	SEC61A1:Sec61 alpha 1 subunit (S. cerevisiae)	-0.0806067	0.220505	0.908871	0.351417	4.13101	3	0	0	0	-0.316106	0.120973	-0.046687	0.5053	1.14729	1.07403
10577	SEPP1	SEPP1:selenoprotein P, plasma, 1	-0.432189	0.961756	0.74282	0.214767	2.06524	2	0	0	0	0.267319	-0.0349546	-1.52893	0.77066	0.515492	0.94231
10579	SEPX1	SEPX1:selenoprotein X, 1	-1.27147	0.315563	0.053094	0.353206	4.84377	3	0	0	0	-1.43851	-0.907493	-1.46839	-0.234997	0.447154	-0.0528744
10586	SERPINA10	SERPINA10:serpin peptidase inhibitor, clade A (alpha-1 antiproteinase, antitrypsin), member 10	1.32207	0.602731	-0.0286902	0.237077	3.61225	2	0	0	0	0.753892	1.25807	1.95425	-0.288347	0.0260445	0.176232
10592	SERPINA3C	na	-1.11713	0.44365	-0.562004	0.170302	2.02331	2	0	0	0	-1.62714	-0.820406	-0.903835	-0.753549	-0.42769	-0.504772
10596	SERPINA4-PS1	na	0.118633	1.11411	-0.889695	0.177443	1.54809	2	0	0	0	-0.334789	-0.69727	1.38796	-0.722573	-0.870598	-1.07591
10606	SERPINB3B	na	-0.821924	1.0557	0.704915	0.272808	2.42537	2	0	0	0	0.117431	-0.618769	-1.96443	0.425017	0.970031	0.719698
10609	SERPINB6B	na	0.697059	0.634753	-0.629402	0.225463	3.41074	2	0	0	0	0.58166	1.38159	0.127921	-0.887631	-0.528953	-0.471622
10627	SERPINI2	SERPINI2:serpin peptidase inhibitor, clade I (pancpin), member 2	-1.03877	0.721251	0.6456	0.963733	2.42364	3	0	0	0	-1.86569	-0.539494	-0.711142	0.668004	1.59794	-0.329139
10631	SERTAD4	SERTAD4:SERTA domain containing 4	0.824631	0.583009	-0.733592	1.41136	1.76743	2	0	0	0	1.34308	0.937308	0.193508	-0.0234797	-2.35898	0.181684
10637	SETBP1	SETBP1:SET binding protein 1	0.215788	0.0243913	-0.87744	1.09266	1.73252	2	0	0	0	0.196925	0.243333	0.207108	0.175005	-2.00631	-0.801018
10673	SFRS14	SFRS14:splicing factor, arginine/serine-rich 14	0.860034	0.775107	-0.784798	0.94383	2.33268	3	0	0	0	0.500392	0.330079	1.74963	-0.63406	-1.79493	0.0745918
10674	SFRS16	SFRS16:splicing factor, arginine/serine-rich 16	1.20076	0.447608	-0.980751	0.562726	5.25494	3	0	0	0	1.09435	0.81595	1.69199	-1.50424	-0.385644	-1.05237
10689	SFXN1	SFXN1:sideroflexin 1	-0.799421	0.559632	0.994895	0.796284	3.1932	3	0	0	0	-0.59449	-0.371141	-1.43263	0.217395	1.80872	0.958572
10701	SGOL1	SGOL1:shugoshin-like 1 (S. pombe)	-0.0177051	0.322492	0.61866	0.490357	1.87803	3	0.01	0.01	0.117132	-0.389912	0.158516	0.178281	1.1494	0.182453	0.524126
10705	SGPP2	SGPP2:sphingosine-1-phosphate phosphotase 2	-0.410331	0.83151	1.02669	0.0587338	2.98591	2	0	0	0	-0.370422	0.400505	-1.26108	0.960964	1.07403	1.04509
10725	SH3GL1	SH3GL1:SH3-domain GRB2-like 1	-0.589394	0.22339	1.02934	0.265977	8.07192	3	0	0	0	-0.348868	-0.790365	-0.628947	0.759074	1.03813	1.29081
10739	SHARPIN	SHARPIN:SHANK-associated RH domain interactor	-0.855534	0.497793	-0.320815	0.119774	1.80891	2	0	0	0	-0.475663	-0.671878	-1.41906	-0.332359	-0.195688	-0.434399
10746	SHCBP1	SHCBP1:SHC SH2-domain binding protein 1	-0.0584601	0.17422	0.807589	0.493288	2.86733	2	0	0	0	-0.233386	0.115046	-0.0570396	1.3644	0.425257	0.633105
10754	SHMT2	SHMT2:serine hydroxymethyltransferase 2 (mitochondrial)	-0.253201	0.718436	0.739289	0.206259	2.29985	2	0	0	0	-0.649842	-0.685878	0.576117	0.580214	0.972333	0.665321
10766	SIGIRR	SIGIRR:single immunoglobulin and toll-interleukin 1 receptor (TIR) domain	0.760893	0.126088	-0.465518	0.0741882	14.5201	3	0	0	0	0.895565	0.645643	0.74147	-0.547709	-0.40351	-0.445335
10769	SIGLECG	na	0.964792	0.792415	-0.882887	0.721098	2.98699	3	0	0	0	0.0700087	1.57785	1.24652	-1.65132	-0.22098	-0.776359
10771	SIL1	SIL1:SIL1 homolog, endoplasmic reticulum chaperone (S. cerevisiae)	0.277421	0.0166629	-0.892417	0.558869	3.62396	2	0	0	0	0.274318	0.262527	0.295417	-0.248365	-1.24954	-1.17935
10783	SIRT4	SIRT4:sirtuin (silent mating type information regulation 2 homolog) 4 (S. cerevisiae)	0.207668	0.820098	-0.974109	0.23995	2.39549	2	0	0	0	0.447641	-0.705647	0.881011	-1.24811	-0.872727	-0.801489
10801	SKIV2L2	SKIV2L2:superkiller viralicidic activity 2-like 2 (S. cerevisiae)	-1.04964	0.193156	-0.452773	0.225539	3.48142	3	0	0	0	-0.880779	-1.26026	-1.00787	-0.416233	-0.247736	-0.694352
10806	SLAMF6	SLAMF6:SLAM family member 6	-0.133887	0.301653	0.80004	0.802783	1.88623	2	0	0	0	-0.110615	0.155456	-0.446502	0.180407	1.70693	0.512779
10814	SLC10A6	SLC10A6:solute carrier family 10 (sodium/bile acid cotransporter family), member 6	-0.306047	0.425799	1.08785	0.618868	3.21392	3	0	0	0	0.0586727	-0.202857	-0.773957	0.725639	1.80243	0.735477
10821	SLC12A5	SLC12A5:solute carrier family 12, (potassium-chloride transporter) member 5	1.05051	0.927887	-0.245427	0.169435	2.37972	2	0	0	0	0.393164	0.646448	2.11192	-0.233682	-0.420428	-0.0821692
10831	SLC14A1	SLC14A1:solute carrier family 14 (urea transporter), member 1 (Kidd blood group)	0.0783235	0.452683	1.06337	0.221394	3.38575	2	0	0	0	0.596463	-0.2405	-0.120992	1.31724	0.91042	0.962448
10841	SLC16A13	SLC16A13:solute carrier family 16, member 13 (monocarboxylic acid transporter 13)	0.0778621	0.550957	-0.580914	0.236536	1.90304	2	0	0	0	-0.21837	-0.261606	0.713562	-0.762565	-0.666727	-0.31345
10845	SLC16A4	SLC16A4:solute carrier family 16, member 4 (monocarboxylic acid transporter 5)	-0.862542	0.178602	0.223557	0.829678	2.21658	2	0	0	0	-0.973534	-0.957576	-0.656516	-0.504442	0.0482249	1.12689
10847	SLC16A6	SLC16A6:solute carrier family 16, member 6 (monocarboxylic acid transporter 7)	0.800487	0.135627	0.422328	0.260282	2.23166	3	0	0	0	0.685437	0.765994	0.950029	0.653967	0.472354	0.140665
10863	SLC1A1	SLC1A1:solute carrier family 1 (neuronal/epithelial high affinity glutamate transporter, system Xag), member 1	1.03754	0.798544	-0.747836	0.761701	2.80215	3	0	0	0	0.747093	0.424865	1.94065	0.102001	-1.36902	-0.976489
10880	SLC22A2	SLC22A2:solute carrier family 22 (organic cation transporter), member 2	0.517306	0.607407	-0.504214	0.137489	2.84104	2	0	0	0	1.20019	0.0373112	0.314419	-0.645003	-0.37028	-0.497359
10884	SLC22A5	SLC22A5:solute carrier family 22 (organic cation transporter), member 5	0.598288	0.376865	-1.07249	0.581801	4.17468	3	0	0	0	0.398377	0.363499	1.03299	-0.590479	-1.71876	-0.908222
10890	SLC23A3	SLC23A3:solute carrier family 23 (nucleobase transporters), member 3	1.00055	0.233658	0.474148	0.180299	3.08931	3	0	0	0	0.862242	0.869087	1.27033	0.500842	0.281989	0.639612
10918	SLC25A30	SLC25A30:solute carrier family 25, member 30	-1.00437	0.693953	0.565242	0.529763	3.11397	3	0	0	0	-0.658089	-0.551709	-1.80332	0.0860527	0.475547	1.13413
10935	SLC27A1	SLC27A1:solute carrier family 27 (fatty acid transporter), member 1	0.234018	0.670427	-0.708566	0.0963517	2.41041	2	0	0	0	0.958845	0.107064	-0.363855	-0.641718	-0.66497	-0.819011
10938	SLC27A4	SLC27A4:solute carrier family 27 (fatty acid transporter), member 4	-0.276879	0.0719423	1.12856	0.308761	7.67839	2	0	0	0	-0.319172	-0.317653	-0.193812	0.989971	0.913373	1.48233
10943	SLC29A3	SLC29A3:solute carrier family 29 (nucleoside transporters), member 3	-0.724796	0.327894	0.438259	0.420003	3.78064	3	0	0	0	-0.880675	-0.34804	-0.945673	0.156565	0.920997	0.237216
10956	SLC30A10	SLC30A10:solute carrier family 30, member 10	1.16734	0.611038	-0.355497	0.337846	3.77766	3	0	0	0	0.557008	1.16592	1.77908	-0.239402	-0.736083	-0.0910045
10962	SLC30A7	SLC30A7:solute carrier family 30 (zinc transporter), member 7	-0.551113	1.10597	0.959704	0.455846	2.18756	2	0	0	0	0.102812	0.0718972	-1.82805	0.564692	1.45849	0.85593
10980	SLC35B4	SLC35B4:solute carrier family 35, member B4	-1.44146	0.755651	0.391654	0.353939	3.80502	2	0	0	0	-1.50937	-0.654144	-2.16086	-0.0066221	0.51139	0.670194
10981	SLC35C1	SLC35C1:solute carrier family 35, member C1	-0.379308	0.278806	0.811893	1.34203	1.50525	2	0	0	0	-0.664313	-0.366463	-0.107146	0.101651	2.35979	-0.0257592
10988	SLC35F2	SLC35F2:solute carrier family 35, member F2	-0.251219	0.185234	0.978575	0.351637	5.35943	3	0	0	0	-0.0434228	-0.399019	-0.311214	1.32763	0.624407	0.983693
10992	SLC36A1	SLC36A1:solute carrier family 36 (proton/amino acid symporter), member 1	-0.427597	0.486935	1.01497	0.532899	3.46132	3	0	0	0	-0.519756	-0.861868	0.0988323	0.450827	1.50985	1.08423
10995	SLC37A1	SLC37A1:solute carrier family 37 (glycerol-3-phosphate transporter), member 1	0.616272	0.778931	-1.03258	0.708034	2.71308	3	0	0	0	0.715748	-0.207617	1.34069	-0.21517	-1.4273	-1.45527
10996	SLC37A2	SLC37A2:solute carrier family 37 (glycerol-3-phosphate transporter), member 2	0.5036	0.297421	0.915423	0.208518	1.96374	3	0	0	0	0.667262	0.683247	0.160292	0.709221	0.910866	1.12618
10999	SLC38A1	SLC38A1:solute carrier family 38, member 1	0.533337	0.540322	-0.663677	0.579851	2.61589	3	0	0	0	0.0357345	0.456191	1.10808	-0.0307945	-1.16938	-0.790853
11026	SLC44A2	SLC44A2:solute carrier family 44, member 2	0.315265	0.246564	-0.912456	0.942863	2.18196	2	0	0	0	0.5353	0.0487791	0.361716	-0.0893944	-1.94117	-0.706801
11031	SLC45A3	SLC45A3:solute carrier family 45, member 3	0.40383	1.31727	-0.956434	0.0933458	1.78411	2	0	0	0	-0.200051	-0.503235	1.91478	-0.851318	-1.02964	-0.988345
11044	SLC5A11	SLC5A11:solute carrier family 5 (sodium/glucose cotransporter), member 11	-0.0826338	0.0763551	-0.728314	0.263992	4.0695	2	0	0	0	-0.0342935	-0.0429486	-0.170659	-0.576705	-0.575092	-1.03314
11091	SLC9A3R2	SLC9A3R2:solute carrier family 9 (sodium/hydrogen exchanger), member 3 regulator 2	-0.965847	0.257249	-0.196351	0.295666	3.40077	3	0	0	0	-0.703863	-0.975594	-1.21808	-0.537346	-0.0403621	-0.0113466
11099	SLCO1A5	na	-0.0409887	0.347413	0.978142	0.190581	4.45469	3	0	0	0	-0.435925	0.217428	0.0955305	0.976358	1.16961	0.78846
11100	SLCO1A6	na	0.982003	0.73829	-0.416665	0.95373	2.0086	3	0	0	0	0.573816	0.537938	1.83426	-1.51793	0.137557	0.130377
11127	SLITRK6	SLITRK6:SLIT and NTRK-like family, member 6	-0.304345	0.939252	0.593671	0.331765	1.56146	2	0	0	0	0.229377	0.246444	-1.38885	0.338303	0.474052	0.968657
11128	SLK	SLK:STE20-like kinase (yeast)	0.997834	0.0877628	0.119135	0.171335	7.90606	2	0	0	0	1.03877	0.897081	1.05765	0.127189	0.286301	-0.0560849
11184	SMU1	SMU1:smu-1 suppressor of mec-8 and unc-52 homolog (C. elegans)	-0.50799	0.266485	0.572821	0.83856	2.12758	2	0	0	0	-0.288643	-0.43077	-0.804558	1.533	0.201009	-0.0155455
11198	SNAP29	SNAP29:synaptosomal-associated protein, 29kDa	-0.772439	0.448407	0.685078	0.937333	2.42958	2	0	0	0	-1.09027	-0.259536	-0.967515	0.31183	-0.00813139	1.75154
11202	SNAPC3	SNAPC3:small nuclear RNA activating complex, polypeptide 3, 50kDa	0.74418	0.37553	-0.991735	0.931363	2.99406	2	0	0	0	1.13769	0.389673	0.70518	-0.429442	-2.0668	-0.478963
11219	SNRPB2	SNRPB2:small nuclear ribonucleoprotein polypeptide B''	-1.1401	0.877939	0.344423	0.594013	2.42569	3	0	0	0	-0.321851	-1.03092	-2.06752	1.00732	-0.1396	0.16555
11237	SNX16	SNX16:sorting nexin 16	0.943685	0.236489	-0.136893	0.561333	3.07268	2	0	0	0	1.03524	0.675107	1.12071	0.109752	-0.779319	0.25889
11238	SNX17	SNX17:sorting nexin 17	-1.12665	0.627344	0.383912	0.835145	2.50485	3	0	0	0	-1.20816	-0.462536	-1.70926	0.232371	1.28445	-0.365087
11243	SNX27	SNX27:sorting nexin family member 27	-1.24262	0.879829	0.303763	0.0918774	3.02778	2	0	0	0	-0.875412	-0.605882	-2.24657	0.197708	0.3544	0.359181
11270	SORBS3	SORBS3:sorbin and SH3 domain containing 3	-1.19901	0.761247	0.198472	0.569587	2.5459	3	0	0	0	-1.68206	-0.321491	-1.59349	-0.280282	0.828394	0.0473028
11289	SOX2	SOX2:SRY (sex determining region Y)-box 2	0.295806	0.500055	-0.800391	0.490139	2.71158	3	0	0	0	-0.0992055	0.858045	0.12858	-1.33434	-0.695929	-0.370905
11325	SPATA13	SPATA13:spermatogenesis associated 13	0.831499	0.867421	-0.975596	0.223784	3.49397	2	0	0	0	0.0458945	0.686214	1.76239	-0.726351	-1.15927	-1.04117
11327	SPATA17	SPATA17:spermatogenesis associated 17	-0.937729	0.15834	0.343769	1.49123	1.48013	2	0	0	0	-0.950994	-1.08902	-0.773173	-0.32845	2.05277	-0.693018
11344	SPCS3	SPCS3:signal peptidase complex subunit 3 homolog (S. cerevisiae)	0.00952931	0.197794	0.705902	0.452157	2.44395	2	0	0	0	0.103742	0.142604	-0.217758	0.934945	0.185055	0.997707
11359	SPIB	SPIB:Spi-B transcription factor (Spi-1/PU.1 related)	1.26744	0.292313	-0.828159	0.505742	6.21372	3	0	0	0	0.950249	1.52598	1.32611	-1.10879	-0.244324	-1.13136
11367	SPINT2	SPINT2:serine peptidase inhibitor, Kunitz type, 2	1.20416	0.632592	-0.638294	0.886542	2.93016	3	0	0	0	1.10591	0.626443	1.88013	0.163977	-1.59009	-0.488769
11376	SPOCK2	SPOCK2:sparc/osteonectin, cwcv and kazal-like domains proteoglycan (testican) 2	-0.884094	0.593773	0.0981937	0.31454	2.53204	3	0	0	0	-0.297813	-0.869385	-1.48508	-0.215045	0.0956059	0.41402
11388	SPRR1B	SPRR1B:small proline-rich protein 1B (cornifin)	0.413392	0.10602	0.786014	0.0212233	5.9691	2	0	0	0	0.301222	0.427007	0.511947	0.76775	0.780995	0.809297
11396	SPRY2	SPRY2:sprouty homolog 2 (Drosophila)	0.590636	0.369313	-0.513599	0.475819	3.17535	3	0	0	0	0.816531	0.790932	0.164446	-1.02973	-0.0924072	-0.41866
11405	SPTLC1	SPTLC1:serine palmitoyltransferase, long chain base subunit 1	-0.235508	0.803686	1.0954	0.489733	2.44937	3	0	0	0	0.649265	-0.435422	-0.920367	0.847634	0.779063	1.65951
11409	SQLE	SQLE:squalene epoxidase	-0.0563876	0.196964	0.839524	0.425667	3.30847	2	0	0	0	0.171016	-0.173345	-0.166833	1.29395	0.450089	0.774535
11458	SSR4	SSR4:signal sequence receptor, delta (translocon-associated protein delta)	0.102239	0.395223	0.986855	0.330677	2.97333	3	0	0	0	0.322837	0.337923	-0.354043	0.656594	1.31795	0.986025
11477	ST5	ST5:suppression of tumorigenicity 5	0.960768	0.125019	-0.85868	0.941719	3.3173	2	0	0	0	1.00108	0.820568	1.06066	0.0298775	-1.84581	-0.76011
11484	ST6GALNAC6	ST6GALNAC6:ST6 (alpha-N-acetyl-neuraminyl-2,3-beta-galactosyl-1,3)-N-acetylgalactosaminide alpha-2,6-sialyltransferase 6	-1.16159	0.30786	0.164366	0.386515	4.64775	3	0	0	0	-1.04712	-0.927368	-1.51029	-0.27952	0.426536	0.346083
11487	ST8SIA1	ST8SIA1:ST8 alpha-N-acetyl-neuraminide alpha-2,8-sialyltransferase 1	0.817392	0.446306	-0.988449	0.556994	4.38225	3	0	0	0	0.962458	0.316599	1.17312	-0.464246	-1.57327	-0.927826
11496	STAC2	STAC2:SH3 and cysteine rich domain 2	-0.342477	0.368939	1.01608	0.942285	2.32533	2	0	0	0	-0.0164964	-0.742993	-0.267942	0.11692	1.99626	0.935064
11500	STAG3	STAG3:stromal antigen 3	1.20516	0.533781	-0.235084	0.231055	4.28884	2	0	0	0	0.720287	1.11806	1.77713	-0.465082	-0.237184	-0.00298609
11502	STAM2	STAM2:signal transducing adaptor molecule (SH3 domain and ITAM motif) 2	-0.293782	0.189758	1.01308	0.435018	4.76937	2	0	0	0	-0.376567	-0.428083	-0.0766968	0.575473	1.44546	1.01832
11509	STARD3NL	STARD3NL:STARD3 N-terminal like	-0.607657	1.00331	0.848388	0.380861	2.35	2	0	0	0	-0.0931175	0.0340006	-1.76385	0.504325	1.25763	0.783204
11510	STARD4	STARD4:START domain containing 4, sterol regulated	0.363627	0.300414	1.01244	0.32126	2.555	3	0	0	0	0.706757	0.236171	0.147954	0.919303	0.748046	1.36998
11535	STK11IP	STK11IP:serine/threonine kinase 11 interacting protein	1.10283	0.722574	-0.195344	0.488989	2.57714	3	0	0	0	1.05356	0.406154	1.84878	-0.670334	0.306535	-0.222234
11543	STK32C	STK32C:serine/threonine kinase 32C	0.189529	0.461322	-0.68391	0.474959	2.28484	3	0	0	0	0.521991	-0.337146	0.383742	-0.437529	-1.23143	-0.382767
11562	STRA13	STRA13:stimulated by retinoic acid 13 homolog (mouse)	-1.64061	0.143114	-0.414494	0.915588	2.29166	2	0	0	0	-1.59438	-1.80112	-1.52633	0.15698	-1.47053	0.0700712
11574	STX12	STX12:syntaxin 12	-0.215673	1.16396	0.932669	0.0261887	1.70838	2	0	0	0	0.291456	0.608684	-1.54716	0.902935	0.942769	0.952304
11597	SUCLG2	SUCLG2:succinate-CoA ligase, GDP-forming, beta subunit	-1.18244	0.516339	-0.0352478	0.418558	2.98942	3	0	0	0	-1.0256	-0.762717	-1.75902	0.435275	-0.36615	-0.174869
11602	SULF2	SULF2:sulfatase 2	-0.946328	0.43646	0.374975	0.788023	2.54053	3	0	0	0	-1.27836	-0.451963	-1.10866	0.445348	-0.445874	1.12545
11612	SULT5A1	na	0.468513	0.249552	-1.16851	0.42844	5.71864	3	0	0	0	0.405176	0.256733	0.743631	-0.675268	-1.44819	-1.38208
11618	SUPT3H	SUPT3H:suppressor of Ty 3 homolog (S. cerevisiae)	-1.34344	0.198086	-0.379349	0.454202	3.36992	2	0	0	0	-1.43953	-1.11564	-1.47515	-0.746072	0.128721	-0.520695
11622	SURF2	SURF2:surfeit 2	-0.563422	0.828453	0.976973	0.702062	2.45694	3	0	0	0	-1.50845	0.0376622	-0.219481	0.343322	1.7317	0.8559
11657	SYNE2	SYNE2:spectrin repeat containing, nuclear envelope 2	0.928845	0.861313	-1.03912	0.401409	3.58704	2	0	0	0	1.43493	-0.0656605	1.41727	-0.621345	-1.42187	-1.07414
11664	SYNPO	SYNPO:synaptopodin	1.2204	0.361604	-0.346641	0.907624	2.77808	2	0	0	0	0.855989	1.22609	1.57913	-0.950878	0.697066	-0.786112
11671	SYT10	SYT10:synaptotagmin X	-0.291482	0.145658	0.640572	0.490974	3.15229	2	0	0	0	-0.459667	-0.206164	-0.208614	0.456526	1.19698	0.268213
11696	TACC3	TACC3:transforming, acidic coiled-coil containing protein 3	-0.0534858	0.319167	0.812477	0.41688	2.85677	3	0	0	0	-0.270597	-0.202835	0.312974	1.25136	0.421787	0.764284
11709	TAF3	TAF3:TAF3 RNA polymerase II, TATA box binding protein (TBP)-associated factor, 140kDa	0.613685	0.674338	-0.387919	0.214055	2.45207	2	0	0	0	-0.1392	0.818068	1.16219	-0.509858	-0.513142	-0.140757
11710	TAF4B	TAF4B:TAF4b RNA polymerase II, TATA box binding protein (TBP)-associated factor, 105kDa	-0.310906	0.193447	0.997153	0.177289	8.63429	3	0	0	0	-0.475998	-0.0980522	-0.358667	0.836967	1.18764	0.966853
11712	TAF5L	TAF5L:TAF5-like RNA polymerase II, p300/CBP-associated factor (PCAF)-associated factor, 65kDa	-0.58388	0.497949	1.03078	0.341421	4.63212	3	0	0	0	-0.288553	-1.15879	-0.304296	1.42477	0.845878	0.821688
11722	TAL1	TAL1:T-cell acute lymphocytic leukemia 1	0.960458	0.621417	-0.154356	0.663957	2.1233	3	0	0	0	0.537644	0.669787	1.67394	0.0067216	0.414242	-0.884033
11753	TBC1D10C	TBC1D10C:TBC1 domain family, member 10C	1.32838	0.26153	-0.696792	1.08207	3.15094	2	0	0	0	1.43701	1.03004	1.5181	-1.84444	-0.550813	0.304875
11755	TBC1D13	TBC1D13:TBC1 domain family, member 13	-0.835205	0.2361	0.885532	0.879007	3.27458	2	0	0	0	-0.770618	-0.63812	-1.09688	-0.0841793	1.63	1.11078
11783	TBL3	TBL3:transducin (beta)-like 3	-0.195219	0.513738	0.747264	0.37798	2.55945	3	0	0	0	-0.453111	-0.528923	0.396378	0.689442	1.15082	0.401527
11787	TBRG3	na	0.822785	0.476368	-0.308415	0.571829	2.63256	3	0	0	0	1.33362	0.390701	0.744033	0.0407604	-0.968333	0.00232811
11797	TBX4	TBX4:T-box 4	1.16328	0.919701	-0.739718	0.878453	2.59163	3	0	0	0	2.06533	0.226888	1.19763	-1.74408	-0.114582	-0.360489
11806	TCEA3	TCEA3:transcription elongation factor A (SII), 3	-0.238007	0.429985	-0.778332	0.159576	2.04053	2	0	0	0	0.253454	-0.422607	-0.544867	-0.706116	-0.96125	-0.667629
11808	TCEAL8	TCEAL8:transcription elongation factor A (SII)-like 8	-0.534346	0.813962	0.853141	0.42509	2.61707	3	0	0	0	-0.346585	0.169327	-1.42578	1.1896	0.3754	0.994419
11811	TCEB3	TCEB3:transcription elongation factor B (SIII), polypeptide 3 (110kDa, elongin A)	-0.672254	0.332444	0.984677	0.380343	5.68123	3	0	0	0	-0.409573	-1.04602	-0.561174	1.10901	0.557728	1.2873
11823	TCF7	TCF7:transcription factor 7 (T-cell specific, HMG-box)	0.226157	1.00888	-0.565346	0.165519	1.34092	2	0	0	0	-0.317222	-0.394568	1.39026	-0.556165	-0.404609	-0.735265
11831	TCFCP2	na	-0.0757468	0.430777	-1.15595	0.277748	3.65026	3	0	0	0	-0.0193478	-0.531946	0.324053	-0.839329	-1.35852	-1.26999
11840	TCL1B3	na	-0.812001	0.345905	0.141962	0.642099	2.26548	3	0	0	0	-1.21128	-0.621489	-0.603236	-0.0553947	0.859575	-0.378293
11853	TDH	TDH:L-threonine dehydrogenase	-0.245548	0.0727662	1.1247	0.262113	8.7247	2	0	0	0	-0.238057	-0.176817	-0.32177	0.865259	1.11945	1.38941
11869	TECTB	TECTB:tectorin beta	1.28707	0.30746	-0.281383	1.35577	1.95414	2	0	0	0	1.04018	1.63146	1.18958	-1.84089	0.379699	0.617039
11873	TEKT2	TEKT2:tektin 2 (testicular)	0.4537	0.703477	-0.842919	0.39798	2.77861	3	0	0	0	0.875857	0.843635	-0.358392	-1.22811	-0.867372	-0.433276
11898	TEX9	TEX9:testis expressed sequence 9	1.07745	0.257352	-0.250746	1.08857	2.05663	2	0	0	0	0.902814	1.37299	0.956545	0.530691	-1.49411	0.21118
11905	TFG	TFG:TRK-fused gene	-0.798474	0.694954	0.815481	0.789662	2.65748	3	0	0	0	-0.303634	-0.4988	-1.59299	0.799298	0.0340347	1.61311
11921	TGFBRAP1	TGFBRAP1:transforming growth factor, beta receptor associated protein 1	-1.25012	0.357545	1.02608	0.586947	5.73641	3	0	0	0	-1.49244	-0.839475	-1.41843	0.59423	1.69437	0.789634
11937	THAP6	THAP6:THAP domain containing 6	-0.954597	0.354484	0.153558	0.382889	3.67847	3	0	0	0	-0.545852	-1.1778	-1.14014	0.595662	-0.0641385	-0.0708512
11968	TIE1	TIE1:tyrosine kinase with immunoglobulin-like and EGF-like domains 1	-0.88477	0.394027	0.0716749	0.748813	1.95781	3	0	0	0	-0.429799	-1.10938	-1.11513	-0.41913	0.933562	-0.299408
11979	TIMM17B	TIMM17B:translocase of inner mitochondrial membrane 17 homolog B (yeast)	-0.0232858	0.0747885	0.697766	0.613084	2.02208	2	0	0	0	-0.0694744	0.0630009	-0.0633838	0.0966287	1.32214	0.674532
11984	TIMM8A1	na	-0.0829596	0.256233	0.771333	0.381263	3.22113	3	0	0	0	-0.158557	-0.292889	0.202568	0.401148	1.16278	0.750068
11990	TIMP4	TIMP4:TIMP metallopeptidase inhibitor 4	-1.12899	0.18071	0.00362268	0.307849	5.49553	3	0	0	0	-0.982747	-1.0732	-1.33101	-0.32567	0.284224	0.0523139
12000	TK1	TK1:thymidine kinase 1, soluble	0.18034	0.285993	0.762012	0.32518	2.32647	3	0	0	0	-0.0933909	0.15722	0.477192	1.12298	0.491969	0.671091
12006	TLE1	TLE1:transducin-like enhancer of split 1 (E(sp1) homolog, Drosophila)	0.771987	0.430829	-0.517688	0.583927	3.07827	3	0	0	0	0.274639	1.01077	1.03055	-0.66507	0.125809	-1.0138
12026	TLR8	TLR8:toll-like receptor 8	-0.349501	0.782906	1.08645	0.454766	2.747	3	0	0	0	0.0866882	0.11815	-1.25334	0.782096	1.60922	0.868036
12038	TM7SF2	TM7SF2:transmembrane 7 superfamily member 2	-0.481806	0.85952	0.834846	0.820334	1.91936	3	0	0	0	0.139624	-0.122339	-1.4627	0.163953	0.591178	1.74941
12054	TMCC1	TMCC1:transmembrane and coiled-coil domain family 1	-0.891371	0.364608	0.973684	0.4885	5.29946	3	0	0	0	-0.5209	-0.903396	-1.24982	0.891966	0.531196	1.49789
12055	TMCC2	TMCC2:transmembrane and coiled-coil domain family 2	0.30593	0.0559743	-0.441025	0.267536	4.73336	2	0	0	0	0.25641	0.366661	0.294718	-0.440068	-0.173968	-0.709037
12062	TMED1	TMED1:transmembrane emp24 protein transport domain containing 1	-1.00586	0.449933	0.197589	0.600598	2.77761	3	0	0	0	-1.47135	-0.573292	-0.972929	0.304925	0.737282	-0.44944
12088	TMEM119	TMEM119:transmembrane protein 119	-1.19605	1.07172	0.672609	0.343204	2.87613	2	0	0	0	-1.58902	0.0166916	-2.01582	0.366325	0.607964	1.04354
12110	TMEM147	TMEM147:transmembrane protein 147	-0.955449	0.290691	0.779435	1.00627	2.86889	2	0	0	0	-0.960502	-1.24358	-0.662264	1.25926	-0.376937	1.45598
12115	TMEM18	TMEM18:transmembrane protein 18	1.30758	0.665712	-0.160031	0.200387	3.65639	2	0	0	0	0.562709	1.51557	1.84447	-0.116121	0.0147592	-0.378732
12128	TMEM37	TMEM37:transmembrane protein 37	-0.286163	0.221061	0.916242	1.06805	1.90946	2	0	0	0	-0.129001	-0.190553	-0.538936	0.131377	2.13252	0.484828
12134	TMEM41B	TMEM41B:transmembrane protein 41B	-1.05516	0.446428	0.676047	0.919278	2.93415	2	0	0	0	-0.556611	-1.19091	-1.41795	1.39092	-0.360941	0.998165
12141	TMEM48	TMEM48:transmembrane protein 48	-0.89059	0.379425	1.00579	0.268405	7.06732	3	0	0	0	-0.735899	-0.612948	-1.32292	1.02715	0.727347	1.26288
12148	TMEM55A	TMEM55A:transmembrane protein 55A	-1.57135	0.642463	-0.207452	0.222541	3.47446	2	0	0	0	-2.13991	-0.874381	-1.69975	0.0472601	-0.364233	-0.305384
12149	TMEM56	TMEM56:transmembrane protein 56	-0.45914	0.770944	0.888445	0.401906	2.68466	3	0	0	0	-1.01995	-0.777462	0.419991	1.25564	0.459077	0.950615
12172	TMEM86A	TMEM86A:transmembrane protein 86A	-0.588335	0.610294	0.615837	0.139221	3.33192	2	0	0	0	-0.204987	-0.267913	-1.2921	0.476373	0.616324	0.754814
12176	TMEM9	TMEM9:transmembrane protein 9	-0.0464376	0.138347	0.65102	0.951391	1.25654	2	0	0	0	-0.204432	0.0530147	0.0121041	1.74911	0.0736806	0.130275
12181	TMEM9B	TMEM9B:TMEM9 domain family, member B	-0.129863	0.695632	0.931021	0.285676	2.44347	2	0	0	0	0.137159	0.392697	-0.919445	1.16424	1.01645	0.612378
12205	TNFAIP1	TNFAIP1:tumor necrosis factor, alpha-induced protein 1 (endothelial)	-0.185022	0.311186	0.871249	0.52909	2.98055	3	0	0	0	-0.0398318	0.0270343	-0.542269	0.265657	1.2439	1.10419
12214	TNFRSF11B	TNFRSF11B:tumor necrosis factor receptor superfamily, member 11b (osteoprotegerin)	1.10138	0.312386	-1.04498	0.303405	8.53687	3	0	0	0	0.752789	1.35597	1.19539	-1.37507	-0.981577	-0.778281
12219	TNFRSF17	TNFRSF17:tumor necrosis factor receptor superfamily, member 17	-0.358465	0.561814	0.742746	0.620278	2.2791	3	0	0	0	-0.150106	-0.994692	0.0694037	0.768946	0.109783	1.34951
12238	TNIK	TNIK:TRAF2 and NCK interacting kinase	0.602681	0.523479	-1.08697	0.556615	3.83006	3	0	0	0	0.367944	0.237656	1.20244	-0.445382	-1.44089	-1.37463
12239	TNIP1	TNIP1:TNFAIP3 interacting protein 1	1.46845	0.263894	-0.679535	1.01396	3.55092	2	0	0	0	1.44437	1.21742	1.74356	0.093602	-1.82755	-0.304657
12263	TNS1	TNS1:tensin 1	-1.28755	0.275565	0.319459	0.326681	6.51271	3	0	0	0	-1.01794	-1.276	-1.56871	0.0694068	0.689079	0.199892
12264	TNS3	TNS3:tensin 3	0.404794	0.177621	-0.264095	0.51233	2.13658	2	0	0	0	0.516851	0.497532	0.199999	-0.824787	0.179653	-0.147153
12271	TOM1L2	TOM1L2:target of myb1-like 2 (chicken)	0.211483	0.283757	1.07937	0.300646	3.63618	3	0	0	0	0.523097	-0.0320191	0.14337	1.11251	0.763524	1.36207
12276	TOMM40L	TOMM40L:translocase of outer mitochondrial membrane 40 homolog-like (yeast)	-1.19945	0.287646	-0.00714223	0.655856	2.88363	2	0	0	0	-0.941956	-1.50989	-1.14651	0.539477	0.173479	-0.734383
12291	TOX	TOX:-	0.968718	0.794597	-0.79851	0.473016	3.31007	3	0	0	0	1.29232	1.55046	0.0633806	-1.27332	-0.327309	-0.7949
12292	TPBG	TPBG:trophoblast glycoprotein	0.692732	0.489843	-0.163241	0.306363	2.56611	3	0	0	0	0.380427	1.25729	0.440478	0.0871523	-0.0720216	-0.504854
12297	TPD52	TPD52:tumor protein D52	0.172787	0.294344	0.967095	0.374887	2.88646	3	0	0	0	0.291623	0.389135	-0.162397	1.32453	0.999843	0.576908
12310	TPP1	TPP1:tripeptidyl peptidase I	-1.24655	0.657806	0.357007	0.70262	2.8857	3	0	0	0	-1.55771	-0.490896	-1.69105	-0.3799	1.0194	0.43152
12316	TPST2	TPST2:tyrosylprotein sulfotransferase 2	-0.945868	0.256195	0.416208	1.21636	1.8979	2	0	0	0	-0.889497	-1.22555	-0.722553	-0.320116	1.82018	-0.25144
12320	TRAF1	TRAF1:TNF receptor-associated factor 1	1.39319	0.259431	-0.515	0.581529	5.19036	2	0	0	0	1.51732	1.09501	1.56723	-0.280702	-0.0871685	-1.17713
12326	TRAF6	TRAF6:TNF receptor-associated factor 6	-0.502447	0.710942	1.07334	0.612854	2.90779	3	0	0	0	0.131895	-0.368347	-1.27089	1.16225	0.420886	1.63688
12330	TRAK1	TRAK1:trafficking protein, kinesin binding 1	0.541424	0.17119	-0.547843	0.335202	5.01258	2	0	0	0	0.610245	0.346534	0.667494	-0.810583	-0.662617	-0.17033
12335	TRAP1	TRAP1:TNF receptor-associated protein 1	-1.27713	0.374131	-0.262041	0.087943	4.57472	2	0	0	0	-0.845724	-1.51256	-1.47312	-0.16246	-0.294611	-0.329053
12339	TRAPPC3	TRAPPC3:trafficking protein particle complex 3	-0.561227	0.236642	-0.111778	0.439437	1.55973	3	0	0	0	-0.425087	-0.424117	-0.834478	0.391457	-0.419706	-0.307086
12340	TRAPPC4	TRAPPC4:trafficking protein particle complex 4	-0.217574	0.724477	0.839327	0.438097	2.16221	3	0	0	0	0.169569	0.231082	-1.05337	0.548702	1.34322	0.626056
12344	TRAT1	TRAT1:T cell receptor associated transmembrane adaptor 1	0.825514	0.88881	-0.980486	0.449997	3.13991	2	0	0	0	1.42028	1.25248	-0.196213	-0.53009	-0.981283	-1.43008
12387	TRIM39	TRIM39:tripartite motif-containing 39	0.740356	0.408604	-0.54222	0.734422	2.64325	3	0	0	0	0.593791	0.425249	1.20203	-0.445145	-1.32035	0.138837
12402	TRIM68	TRIM68:tripartite motif-containing 68	0.739796	0.420978	-0.912529	0.858113	2.99422	2	0	0	0	0.369179	1.19751	0.652699	0.067956	-1.52664	-1.2789
12413	TRIP13	TRIP13:thyroid hormone receptor interactor 13	-0.138126	0.253373	0.873225	0.341465	4.11972	3	0	0	0	-0.399554	-0.121163	0.106339	0.946594	1.17204	0.501039
12418	TRMT12	TRMT12:tRNA methyltranferase 12 homolog (S. cerevisiae)	-1.1154	0.436546	0.535348	0.745645	3.3091	3	0	0	0	-0.914064	-0.815861	-1.61628	-0.323428	0.911208	1.01826
12422	TROAP	TROAP:trophinin associated protein (tastin)	-0.499851	0.818927	0.629482	0.115779	2.36505	2	0	0	0	-0.562057	-1.2859	0.348405	0.749589	0.620277	0.518582
12424	TRP53BP1	na	0.0688619	0.0787464	-0.711451	0.92751	1.45195	2	0	0	0	0.0708449	0.146598	-0.0108572	-0.100035	-1.77867	-0.255646
12434	TRPC2	TRPC2:transient receptor potential cation channel, subfamily C, member 2	0.782406	0.373135	-0.741959	0.593271	3.76722	3	0	0	0	0.745825	0.42891	1.17248	-0.304297	-1.4172	-0.504379
12437	TRPC4AP	TRPC4AP:transient receptor potential cation channel, subfamily C, member 4 associated protein	-0.824345	0.431708	0.0810055	0.2396	3.17599	3	0	0	0	-0.497807	-0.661422	-1.31381	-0.00277742	-0.105452	0.351246
12447	TRPM6	TRPM6:transient receptor potential cation channel, subfamily M, member 6	0.392682	1.47864	-0.700041	0.127879	1.27523	2	0	0	0	-0.362296	-0.556061	2.0964	-0.733169	-0.558857	-0.808096
12450	TRPS1	TRPS1:trichorhinophalangeal syndrome I	-0.75812	0.15062	0.422984	0.396431	4.82393	2	0	0	0	-0.803351	-0.590068	-0.880942	0.204771	0.1836	0.880579
12453	TRPV4	TRPV4:transient receptor potential cation channel, subfamily V, member 4	-0.717079	0.433551	1.07512	0.633575	4.0434	3	0	0	0	-1.05219	-0.871617	-0.227434	1.63567	1.20197	0.387712
12455	TRRAP	TRRAP:transformation/transcription domain-associated protein	0.877964	0.865914	-0.500282	0.428754	2.47058	2	0	0	0	0.679647	0.128412	1.82583	-0.414823	-0.120693	-0.965329
12456	TRUB1	TRUB1:TruB pseudouridine (psi) synthase homolog 1 (E. coli)	-0.776236	0.137652	0.434474	0.499729	4.04562	2	0	0	0	-0.762549	-0.645939	-0.920221	0.556966	0.861567	-0.115112
12463	TSC22D4	TSC22D4:TSC22 domain family, member 4	-0.613583	0.665963	0.182099	0.136328	2.02738	2	0	0	0	-0.160734	-0.301768	-1.37825	0.0767282	0.133501	0.336066
12471	TSGA14	TSGA14:testis specific, 14	0.63961	0.114354	0.0431049	0.203815	4.42089	3	0	0	0	0.518731	0.746072	0.654027	0.226507	-0.176319	0.0791266
12492	TSPAN32	TSPAN32:tetraspanin 32	-0.386403	0.275974	1.03764	0.860646	2.72901	2	0	0	0	-0.0786943	-0.468509	-0.612007	0.1353	1.84943	1.12817
12493	TSPAN33	TSPAN33:tetraspanin 33	1.1618	1.1415	-0.396816	0.347507	2.26244	2	0	0	0	-0.0108074	1.22679	2.26942	-0.225216	-0.796744	-0.168489
12498	TSPAN8	TSPAN8:tetraspanin 8	0.189671	0.437653	-0.957226	0.577756	2.74072	3	0	0	0	0.523945	0.350765	-0.305697	-0.319396	-1.4455	-1.10679
12506	TSSC1	TSSC1:tumor suppressing subtransferable candidate 1	-0.107587	0.717652	0.861303	0.349641	2.10219	2	0	0	0	0.295118	-0.936153	0.318273	0.839841	0.522888	1.22118
12523	TTC19	TTC19:tetratricopeptide repeat domain 19	0.562852	0.420333	-1.09522	0.116562	6.5839	2	0	0	0	0.265213	0.379651	1.04369	-0.961342	-1.15015	-1.17417
12541	TTL	TTL:tubulin tyrosine ligase	-1.09339	0.370412	0.309807	0.613097	3.39297	3	0	0	0	-0.781868	-0.995329	-1.50296	1.01736	-0.0237266	-0.0642159
12543	TTLL10	TTLL10:tubulin tyrosine ligase-like family, member 10	0.558161	0.554719	-1.12013	0.630737	3.46071	3	0	0	0	0.823625	-0.0794076	0.930266	-0.564601	-1.80578	-0.99
12545	TTLL12	TTLL12:tubulin tyrosine ligase-like family, member 12	-0.365149	0.858867	0.94814	0.821525	1.91389	3	0	0	0	-1.35293	0.205375	0.0521065	0.262183	1.85857	0.723667
12551	TTPA	TTPA:tocopherol (alpha) transfer protein (ataxia (Friedreich-like) with vitamin E deficiency)	-1.1203	0.733958	0.977174	0.303051	4.57512	2	0	0	0	-1.84053	-1.14702	-0.373348	0.649825	1.24795	1.03374
12557	TUBB2A	TUBB2A:tubulin, beta 2A	-0.373184	0.578703	0.846983	1.04871	1.76441	3	0	0	0	-1.04029	-0.0730973	-0.00616132	0.0565694	2.03669	0.447686
12560	TUBB4	TUBB4:tubulin, beta 4	-1.1679	0.1196	0.170973	0.877502	2.61851	2	0	0	0	-1.29129	-1.05249	-1.15992	-0.569461	1.14021	-0.0578325
12570	TUFM	TUFM:Tu translation elongation factor, mitochondrial	-0.475619	0.592559	0.921259	0.758615	2.51344	3	0	0	0	-0.73527	-0.89403	0.202441	0.42848	0.540454	1.79484
12589	TXN2	TXN2:thioredoxin 2	-1.02572	0.479144	-0.143231	0.251673	2.82421	3	0	0	0	-0.592189	-0.944798	-1.54017	-0.403356	-0.125376	0.0990379
12591	TXNDC12	TXNDC12:thioredoxin domain containing 12 (endoplasmic reticulum)	-0.584213	0.282242	0.944284	0.588559	4.05592	2	0	0	0	-0.528146	-0.334213	-0.89028	1.54573	0.369516	0.917609
12626	UBE2B	UBE2B:ubiquitin-conjugating enzyme E2B (RAD6 homolog)	0.150244	0.477916	-0.822093	0.782865	1.83615	3	0	0	0	0.660706	0.0766041	-0.286577	-0.351685	-1.72581	-0.38878
12636	UBE2J1	UBE2J1:ubiquitin-conjugating enzyme E2, J1 (UBC6 homolog, yeast)	-1.09985	0.74272	0.223771	0.610364	2.38477	3	0	0	0	-0.519855	-0.842734	-1.93697	-0.328799	0.878929	0.121183
12654	UBE3C	UBE3C:ubiquitin protein ligase E3C	-0.946093	0.382646	0.559414	0.483915	4.22682	3	0	0	0	-0.691996	-1.38618	-0.7601	1.01047	0.619514	0.0482571
12655	UBE4A	UBE4A:ubiquitination factor E4A (UFD2 homolog, yeast)	-1.19492	0.633603	0.314406	0.580045	3.04329	3	0	0	0	-0.924917	-0.741045	-1.9188	0.264164	-0.238884	0.917938
12684	UFC1	UFC1:ubiquitin-fold modifier conjugating enzyme 1	-0.784043	0.44484	0.531629	0.932043	2.20653	2	0	0	0	-0.710082	-0.38082	-1.26123	1.60685	-0.046332	0.0343685
12709	UMODL1	UMODL1:uromodulin-like 1	1.19922	0.365277	0.107141	0.763991	2.23368	2	0	0	0	1.34447	0.783657	1.46952	-0.766316	0.651048	0.43669
12710	UMPS	UMPS:uridine monophosphate synthetase (orotate phosphoribosyl transferase and orotidine-5'-decarboxylase)	-0.328019	0.392013	0.643108	0.260326	3.57442	3	0	0	0	-0.571261	-0.537002	0.124206	0.737479	0.348759	0.843088
12714	UNC13C	UNC13C:unc-13 homolog C (C. elegans)	-0.95808	0.402982	0.298294	0.810354	2.40447	2	0	0	0	-1.34007	-0.536958	-0.997217	-0.0244649	-0.300947	1.22029
12715	UNC13D	UNC13D:unc-13 homolog D (C. elegans)	0.452235	0.258069	-0.969805	0.140542	8.3818	3	0	0	0	0.397174	0.22614	0.73339	-0.858228	-0.923539	-1.12765
12717	UNC45B	UNC45B:unc-45 homolog B (C. elegans)	-0.155778	0.306204	-0.781144	0.244511	2.76423	3	0	0	0	0.173193	-0.208038	-0.43249	-0.912704	-0.931708	-0.49902
12719	UNC5A	UNC5A:unc-5 homolog A (C. elegans)	-0.766995	0.305825	0.64476	0.305758	5.65431	3	0	0	0	-0.827309	-1.03817	-0.435506	0.416896	0.992244	0.52514
12725	UNG	UNG:uracil-DNA glycosylase	0.949355	0.393209	0.450614	0.0920397	2.13909	2	0	0	0	0.598441	0.875297	1.37433	0.46488	0.534689	0.352275
12726	UNKL	UNKL:unkempt-like (Drosophila)	0.787722	0.219349	-0.825103	0.288485	7.70821	3	0	0	0	1.03867	0.632534	0.691962	-0.944172	-0.496142	-1.03499
12728	UPB1	UPB1:ureidopropionase, beta	0.165967	0.423786	-1.07659	0.604884	2.91399	3	0	0	0	0.246748	-0.292395	0.543549	-0.95866	-0.539356	-1.73175
12732	UPF3B	UPF3B:UPF3 regulator of nonsense transcripts homolog B (yeast)	0.437117	0.339109	-0.551396	0.4049	3.24182	3	0	0	0	0.753149	0.47932	0.0788827	-0.152482	-0.962028	-0.539679
12788	USP50	USP50:ubiquitin specific peptidase 50	-0.0387213	1.00227	-0.839075	0.152649	1.36735	2	0	0	0	-0.624549	-0.610181	1.11857	-0.794746	-1.00898	-0.713498
12789	USP53	USP53:ubiquitin specific peptidase 53	-0.241632	0.31677	-0.83668	0.348147	2.18966	3	0	0	0	-0.401618	-0.446502	0.123223	-0.9351	-1.12502	-0.449917
12795	USP9Y	USP9Y:ubiquitin specific peptidase 9, Y-linked (fat facets-like, Drosophila)	-1.00907	0.422976	-0.335115	0.0931739	2.69517	2	0	0	0	-1.05199	-1.40895	-0.566272	-0.345401	-0.42272	-0.237225
12801	UTP15	UTP15:UTP15, U3 small nucleolar ribonucleoprotein, homolog (S. cerevisiae)	-0.310383	0.194492	0.742419	0.399973	4.10004	2	0	0	0	-0.337297	-0.490017	-0.103836	1.19331	0.603578	0.430368
12808	UTY	UTY:ubiquitously transcribed tetratricopeptide repeat gene, Y-linked	-0.906144	0.247945	0.692839	0.188014	8.90039	3	0	0	0	-0.719155	-0.811882	-1.1874	0.832052	0.478962	0.767503
12812	VAC14	VAC14:Vac14 homolog (S. cerevisiae)	-1.00175	0.522696	0.714869	1.03785	2.55866	2	0	0	0	-0.899912	-0.537461	-1.56786	0.263312	1.902	-0.0207042
12813	VAMP1	VAMP1:vesicle-associated membrane protein 1 (synaptobrevin 1)	0.00169944	0.516999	-0.775513	0.231496	2.37646	2	0	0	0	0.584513	-0.177754	-0.401661	-0.558865	-0.748236	-1.01944
12815	VAMP3	VAMP3:vesicle-associated membrane protein 3 (cellubrevin)	-0.966631	0.415175	1.05573	0.60513	4.77314	3	0	0	0	-0.717328	-0.736661	-1.4459	0.387408	1.56651	1.21326
12830	VAV3	VAV3:vav 3 oncogene	0.301298	0.287388	0.828217	0.25593	2.37158	3	0	0	0	0.0487247	0.61399	0.24118	0.680845	0.680067	1.12374
12855	VIPR2	VIPR2:vasoactive intestinal peptide receptor 2	0.187976	0.327585	-0.874235	0.548661	2.87912	3	0	0	0	0.0751905	0.557053	-0.0683165	-1.40266	-0.912677	-0.307363
12870	VPS24	VPS24:vacuolar protein sorting 24 homolog (S. cerevisiae)	0.129738	0.430747	-0.712213	0.219116	3.01754	2	0	0	0	0.600276	0.0340656	-0.245129	-0.498938	-0.936738	-0.700964
12872	VPS26B	VPS26B:vacuolar protein sorting 26 homolog B (S. cerevisiae)	-1.3248	0.818506	0.26979	0.436741	2.97704	3	0	0	0	-1.09354	-0.646798	-2.23405	0.653659	-0.205387	0.361099
12885	VPS4A	VPS4A:vacuolar protein sorting 4 homolog A (S. cerevisiae)	-1.48809	0.519993	0.223115	0.212675	5.27568	2	0	0	0	-0.999652	-1.42988	-2.03474	-0.0147031	0.395059	0.28899
12907	WARS	WARS:tryptophanyl-tRNA synthetase	-0.926937	0.300305	0.22828	0.79457	2.35558	2	0	0	0	-1.03033	-0.588595	-1.16189	0.134849	1.06543	-0.515444
12918	WBP5	WBP5:WW domain binding protein 5	1.10456	0.507026	0.387096	0.318759	2.07494	3	0	0	0	0.945321	0.696269	1.67209	0.654218	0.034237	0.472833
12946	WDR41	WDR41:WD repeat domain 41	-1.11667	0.824134	0.238165	0.351363	2.6193	2	0	0	0	-0.898169	-0.423811	-2.02804	0.0639899	0.642591	0.00791485
12957	WDR6	WDR6:WD repeat domain 6	0.659431	0.269814	-0.945771	0.417131	5.59654	3	0	0	0	0.394103	0.933518	0.650673	-0.692287	-1.42721	-0.71782
12964	WDR70	WDR70:WD repeat domain 70	-0.0976035	0.340096	0.801976	0.256851	3.65593	3	0	0	0	0.0285414	-0.482749	0.161397	0.805869	1.05686	0.543201
12965	WDR73	WDR73:WD repeat domain 73	-0.379834	0.702742	0.741804	0.363196	2.4559	2	0	0	0	-0.252853	-1.13741	0.25076	0.742065	0.378478	1.10487
12966	WDR74	WDR74:WD repeat domain 74	-0.131625	0.48997	0.883979	0.429715	2.69917	3	0	0	0	0.169993	-0.696971	0.132102	1.175	1.08651	0.390423
12967	WDR75	WDR75:WD repeat domain 75	-0.514465	0.28715	0.43544	0.477325	2.95362	3	0	0	0	-0.463787	-0.82358	-0.256028	0.846669	-0.0879907	0.547643
12978	WFDC12	WFDC12:WAP four-disulfide core domain 12	-0.447018	0.194207	0.907361	1.20693	1.91897	2	0	0	0	-0.37287	-0.667375	-0.300808	-0.292576	0.8935	2.12116
12987	WHSC1L1	WHSC1L1:Wolf-Hirschhorn syndrome candidate 1-like 1	0.898896	0.285808	-0.236736	1.11737	1.70546	2	0	0	0	1.02751	1.0978	0.571378	0.344019	-1.52489	0.47066
13005	WNT2	WNT2:wingless-type MMTV integration site family member 2	0.360769	0.703103	-0.68928	0.0826438	2.56905	2	0	0	0	-0.349858	0.376066	1.0561	-0.772852	-0.607597	-0.687391
13007	WNT3	WNT3:wingless-type MMTV integration site family, member 3	0.358795	0.221507	-1.03473	0.608423	3.72773	2	0	0	0	0.61247	0.26028	0.203637	-1.36986	-1.40191	-0.332432
13032	WWTR1	WWTR1:WW domain containing transcription regulator 1	0.0143315	0.677555	-1.10395	0.165468	2.77708	2	0	0	0	-0.177345	-0.546737	0.767076	-1.02453	-1.29416	-0.993165
13036	XCL1	XCL1:chemokine (C motif) ligand 1	1.29783	0.400389	-1.11015	0.427093	7.12432	3	0	0	0	1.69094	0.890542	1.312	-0.706124	-1.55707	-1.06726
13037	XCR1	XCR1:chemokine (C motif) receptor 1	0.731202	0.576608	-0.782634	0.569782	3.23455	3	0	0	0	1.32759	0.689358	0.176656	-0.895043	-1.28783	-0.165026
13039	XIST	XIST:X (inactive)-specific transcript	1.04542	0.107488	-0.725286	0.0277034	27.6299	2	0	0	0	0.975991	0.991035	1.16923	-0.756889	-0.705192	-0.713777
13047	XPO1	XPO1:exportin 1 (CRM1 homolog, yeast)	-0.507189	0.209506	0.313819	0.712679	1.91432	2	0	0	0	-0.29603	-0.715003	-0.510534	1.11702	-0.242901	0.0673376
13050	XPO6	XPO6:exportin 6	-0.167803	0.111365	0.894518	0.812765	2.24291	2	0	0	0	-0.0705227	-0.289276	-0.143611	1.69267	0.067887	0.923
13058	XRCC5	XRCC5:X-ray repair complementing defective repair in Chinese hamster cells 5 (double-strand-break rejoining; Ku autoantigen, 80kDa)	-0.742471	0.172639	0.343626	1.15413	1.61202	2	0	0	0	-0.831139	-0.543516	-0.852757	1.6712	-0.420981	-0.219341
13062	XRN2	XRN2:5'-3' exoribonuclease 2	-0.0456478	0.192536	0.946011	0.732741	2.26712	2	0	0	0	-0.259879	0.112934	0.0100022	1.7835	0.423021	0.631512
13068	YARS2	YARS2:tyrosyl-tRNA synthetase 2 (mitochondrial)	-0.468682	0.125997	-0.0181016	0.229782	2.97806	3	0	0	0	-0.545562	-0.323273	-0.537211	-0.207343	-0.0845423	0.23758
13075	YIPF3	YIPF3:Yip1 domain family, member 3	-1.24684	0.236058	0.273503	0.697367	3.57672	2	0	0	0	-1.45614	-0.990967	-1.29341	0.333342	-0.451856	0.939021
13083	YPEL1	YPEL1:yippee-like 1 (Drosophila)	0.676366	0.410498	-0.944537	1.04727	2.49588	2	0	0	0	1.14375	0.374295	0.511058	-0.173927	-2.13693	-0.52275
13084	YPEL2	YPEL2:yippee-like 2 (Drosophila)	0.585222	0.422861	-0.905258	1.04582	2.2885	2	0	0	0	0.947163	0.688084	0.12042	-0.723913	-2.02989	0.0380273
13103	ZBED3	ZBED3:zinc finger, BED-type containing 3	-1.38965	0.465618	-0.0366405	0.263845	4.37889	3	0	0	0	-0.853694	-1.62068	-1.69457	0.228814	-0.298846	-0.0398888
13117	ZBTB34	ZBTB34:zinc finger and BTB domain containing 34	0.175372	0.62617	1.15017	0.198153	2.57074	2	0	0	0	0.6044	0.464881	-0.543166	1.05988	1.37738	1.01324
13123	ZBTB44	ZBTB44:zinc finger and BTB domain containing 44	0.446064	1.10968	-0.95167	0.437634	2.02954	2	0	0	0	0.0756684	-0.431042	1.69357	-0.56736	-1.428	-0.859654
13127	ZBTB7A	ZBTB7A:zinc finger and BTB domain containing 7A	1.17509	0.240257	0.539893	0.387484	2.41312	3	0	0	0	0.965832	1.12199	1.43746	0.094953	0.721554	0.803172
13128	ZBTB7B	ZBTB7B:zinc finger and BTB domain containing 7B	-0.795982	0.203355	0.733626	0.615996	4.08414	2	0	0	0	-0.970071	-0.845403	-0.572472	0.029771	0.996717	1.17439
13133	ZC3H11A	ZC3H11A:zinc finger CCCH-type containing 11A	0.642269	0.161177	-0.735751	0.383149	5.74206	2	0	0	0	0.821482	0.596133	0.50919	-0.996276	-0.915164	-0.295814
13143	ZCCHC10	ZCCHC10:zinc finger, CCHC domain containing 10	-0.653269	0.356581	0.570622	0.566617	3.16639	3	0	0	0	-0.409035	-0.488309	-1.06246	1.20821	0.124679	0.378977
13155	ZCCHC7	ZCCHC7:zinc finger, CCHC domain containing 7	0.57507	0.506006	-0.877943	1.14412	2.01171	2	0	0	0	0.541085	1.09721	0.0869132	-0.136561	-2.19562	-0.301647
13173	ZDHHC23	ZDHHC23:zinc finger, DHHC-type containing 23	-0.354481	0.54154	0.595498	0.322837	2.60983	3	0	0	0	0.159784	-0.303532	-0.919695	0.967136	0.434924	0.384434
13176	ZDHHC3	ZDHHC3:zinc finger, DHHC-type containing 3	-0.726208	0.341119	1.07921	0.600493	4.52793	3	0	0	0	-0.333879	-0.892023	-0.95272	0.72187	1.77249	0.743265
13180	ZDHHC7	ZDHHC7:zinc finger, DHHC-type containing 7	-0.573294	0.329768	0.826457	1.23692	1.89391	2	0	0	0	-0.27381	-0.519372	-0.9267	-0.151255	2.21699	0.413634
13223	ZFP238	na	0.551009	0.586609	-0.641961	0.391806	2.92914	3	0	0	0	0.198809	0.226032	1.22818	-1.09071	-0.367772	-0.467401
13240	ZFP3	ZFP3:zinc finger protein 3 homolog (mouse)	-0.128767	0.348129	-0.942121	0.25496	3.26477	3	0	0	0	-0.141162	0.225393	-0.470533	-0.851675	-1.22997	-0.744714
13261	ZFP36L1	ZFP36L1:zinc finger protein 36, C3H type-like 1	0.897122	0.853649	-0.822293	0.981451	2.28953	3	0	0	0	1.87821	0.324051	0.489101	-0.29885	-1.9545	-0.213524
13278	ZFP426	na	0.0458898	0.293126	-0.998179	0.576516	2.79608	2	0	0	0	-0.155972	-0.0884702	0.382112	-0.521404	-1.63892	-0.834218
13279	ZFP438	na	-0.143489	0.322191	-1.04281	0.483521	2.68087	3	0	0	0	-0.460007	-0.154549	0.18409	-1.468	-0.516841	-1.14359
13299	ZFP52	na	0.0105739	1.04237	1.15628	0.118398	1.89158	2	0	0	0	0.557621	0.665542	-1.19144	1.10139	1.07528	1.29216
13303	ZFP53	na	0.562147	0.287032	-0.103195	0.0285202	3.99522	2	0	0	0	0.841001	0.577856	0.267582	-0.0789989	-0.13464	-0.0959449
13308	ZFP553	na	1.11394	0.41246	-0.6133	0.195841	6.55216	2	0	0	0	0.753366	1.02477	1.5637	-0.476187	-0.837593	-0.526119
13315	ZFP579	na	0.371097	0.648674	-1.02606	0.23782	3.50263	2	0	0	0	0.783357	-0.376613	0.706546	-0.960122	-1.28989	-0.828169
13322	ZFP60	na	-0.428105	0.202221	-1.07172	0.19323	3.98561	3	0	0	0	-0.575856	-0.510821	-0.197638	-0.987939	-1.2927	-0.934514
13330	ZFP622	na	0.706658	0.366135	-0.500322	1.37011	1.4741	2	0.01	0.01	0.117132	0.490467	0.50011	1.1294	0.31113	-2.08221	0.270114
13332	ZFP629	na	0.362617	0.306928	-0.773698	0.901739	2.06621	2	0	0	0	0.654417	0.390915	0.0425205	-1.77693	-0.513507	-0.0306628
13335	ZFP64	ZFP64:zinc finger protein 64 homolog (mouse)	-0.204662	0.372935	1.03681	0.12678	5.45904	2	0	0	0	-0.0101761	0.0308291	-0.634638	0.973657	0.95401	1.18276
13345	ZFP68	na	-1.01449	1.22683	0.217609	0.296204	1.6909	2	0	0	0	-0.463007	-0.160177	-2.42027	0.189149	-0.0633379	0.527016
13346	ZFP687	na	0.867283	0.670045	-0.582176	0.804455	2.39795	3	0	0	0	0.367418	0.605785	1.62865	0.278024	-0.708649	-1.3159
13356	ZFP719	na	-1.38233	0.467387	0.0465023	0.595095	3.27054	3	0	0	0	-0.917223	-1.37779	-1.85196	0.0580509	-0.554283	0.635739
13378	ZFYVE20	ZFYVE20:zinc finger, FYVE domain containing 20	-0.1811	0.141812	0.839551	0.532562	3.20769	2	0	0	0	-0.109566	-0.344431	-0.0893018	0.615031	0.456014	1.44761
13381	ZFYVE27	ZFYVE27:zinc finger, FYVE domain containing 27	0.464608	0.715117	-1.05698	0.258694	3.46557	2	0	0	0	0.214525	-0.0918838	1.27118	-1.14525	-1.25999	-0.765706
13394	ZMAT2	ZMAT2:zinc finger, matrin type 2	-0.944114	0.557683	0.64849	1.00172	2.406	3	0	0	0	-1.56168	-0.477323	-0.793336	1.80356	0.123916	0.0179968
13396	ZMAT4	ZMAT4:zinc finger, matrin type 4	1.1337	1.03214	-0.512227	0.52246	2.46432	2	0	0	0	0.236124	0.903455	2.26152	-1.07861	-0.049105	-0.408971
13398	ZMPSTE24	ZMPSTE24:zinc metallopeptidase (STE24 homolog, yeast)	-0.974448	0.865614	0.739317	0.684238	2.69019	3	0	0	0	-1.11186	-0.0483443	-1.76313	0.168482	0.551666	1.4978
13405	ZMYND17	ZMYND17:zinc finger, MYND-type containing 17	-0.171054	0.0641841	-0.618203	0.308529	2.45764	2	0	0	0	-0.243873	-0.146587	-0.122702	-0.618455	-0.926606	-0.309549
13409	ZNRF1	ZNRF1:zinc and ring finger 1	0.77921	1.19544	-1.06011	0.65003	2.34122	3	0	0	0	2.11626	-0.186466	0.407837	-0.85139	-0.540072	-1.78886
13430	ZW10	ZW10:ZW10, kinetochore associated, homolog (Drosophila)	0.26941	0.14157	0.717067	0.365358	1.97884	2	0	0	0	0.291682	0.118023	0.398524	0.502908	0.509362	1.13893
