# Supplementary material for: Deregulation of the pRb-E2F4 axis alters epidermal homeostasis and favors tumor development
Source: Oncotarget. 2016 Sep 30;7(46):75712–28. doi: 10.18632/oncotarget.12362 (PMC5342772; doi:10.18632/oncotarget.12362)
Supplement: Supplementary file 3 [file oncotarget-07-75712-s003.xlsx]

## Sheet: Suppl Table 2
Original row	NAME	DESCRIPTION	Expected score (dExp)	Observed score(d)	Numerator(r)	Denominator (s+s0)	Fold change(Unlogged)	10.RbE2f1_1	11.RbE2f1_2	2.611 Rb E2 F1_3	3.977 Rb E2 f4_1	4.1103 Rb E2 f4_2	5.1113 Rb E2 f4_3
1020	6430553K19RIK	na	-0.473582	-1.38337	-2.37225	1.71483	0.186146	2.05106	1.24708	2.1941	-0.516338	-0.660924	-0.447243
13005	WNT2	WNT2:wingless-type MMTV integration site family member 2	0.608328	-1.27974	-2.26369	1.76886	0.197493	0.870011	1.92733	1.92588	-0.772852	-0.607597	-0.687391
9723	PYY	PYY:peptide YY	0.202054	-1.25409	-2.01774	1.60893	0.247547	1.40142	1.30602	1.73249	-0.655308	-0.711753	-0.246234
800	4930538K18RIK	na	-0.512599	-1.23099	-2.2137	1.7983	0.209674	1.14035	2.20194	2.0161	-0.44951	-0.0664972	-0.766691
3224	CHI3L4	na	-0.237313	-1.20567	-2.09855	1.74056	0.226487	2.12282	1.28153	2.21815	-0.447543	-0.246904	0.0212908
11732	TAP2	TAP2:transporter 2, ATP-binding cassette, sub-family B (MDR/TAP)	0.380166	-1.19856	-1.94044	1.61898	0.265801	0.84775	0.866604	0.892701	-0.718105	-1.42864	-1.06753
11612	SULT5A1	na	0.366391	-1.16355	-1.98296	1.70423	0.257994	1.06881	0.834188	0.540334	-0.675268	-1.44819	-1.38208
8036	NEBL	NEBL:nebulette	0.0879855	-1.13218	-2.28878	2.02157	0.22789	1.49355	2.07797	1.21149	0.242035	-1.66904	-0.656315
5059	FLT1	FLT1:fms-related tyrosine kinase 1 (vascular endothelial growth factor/vascular permeability factor receptor)	-0.105962	-1.1278	-1.86167	1.6507	0.273086	1.13772	0.690582	1.33973	-0.999746	-0.53466	-0.88256
10219	RPAP1	RPAP1:RNA polymerase II associated protein 1	0.240285	-1.12367	-1.88646	1.67884	0.274393	0.639933	1.09884	0.770116	-1.502	-0.87166	-0.776826
1408	ADAMTS6	ADAMTS6:ADAM metallopeptidase with thrombospondin type 1 motif, 6	-0.415433	-1.09719	-2.16123	1.96979	0.223189	2.17269	0.8558	1.17757	0.0103195	-1.25834	-1.02961
6856	LAMA1	LAMA1:laminin, alpha 1	0.011492	-1.09283	-1.82855	1.67323	0.279781	1.06913	0.400989	0.57307	-1.3624	-0.82216	-1.25791
10498	SCUBE2	SCUBE2:signal peptide, CUB domain, EGF-like 2	0.261774	-1.09146	-1.86088	1.70494	0.275039	0.347905	0.835806	1.05008	-0.905185	-1.52512	-0.918538
7403	MDC1	MDC1:mediator of DNA damage checkpoint 1	0.0470493	-1.08491	-1.91993	1.76967	0.275328	1.05674	0.846467	1.30766	-0.355259	-1.47638	-0.717303
6408	INTS10	INTS10:integrator complex subunit 10	-0.0177936	-1.08132	-1.88508	1.74332	0.27225	0.895751	1.19024	1.64708	-0.227119	-1.08167	-0.613397
13405	ZMYND17	ZMYND17:zinc finger, MYND-type containing 17	0.948148	-1.08109	-1.75944	1.62746	0.297816	1.0493	1.37662	0.997777	-0.618455	-0.926606	-0.309549
6315	IL17RE	IL17RE:interleukin 17 receptor E	-0.0236486	-1.07754	-1.95207	1.8116	0.274977	1.1016	0.69303	0.708301	-0.3861	-1.34058	-1.6266
3312	CLCA3	CLCA3:chloride channel, calcium activated, family member 3	-0.23028	-1.06712	-2.05663	1.92727	0.26814	1.57348	1.28569	1.65265	0.284972	-1.44954	-0.493486
12434	TRPC2	TRPC2:transient receptor potential cation channel, subfamily C, member 2	0.477243	-1.06623	-1.96648	1.84434	0.260477	0.863219	1.07787	1.73249	-0.304297	-1.4172	-0.504379
422	2310005G13RIK	na	-0.611176	-1.05755	-1.89016	1.7873	0.266203	1.62589	1.14874	2.14923	0.145607	-0.674528	-0.217708
11477	ST5	ST5:suppression of tumorigenicity 5	0.35222	-1.05565	-2.09841	1.98778	0.262421	1.54507	0.905849	1.26828	0.0298775	-1.84581	-0.76011
8103	NFKBIL1	NFKBIL1:nuclear factor of kappa light polypeptide gene enhancer in B-cells inhibitor-like 1	0.0923134	-1.04962	-1.61244	1.53621	0.328789	1.27367	1.31694	1.16955	-0.321258	-0.573919	-0.18198
12214	TNFRSF11B	TNFRSF11B:tumor necrosis factor receptor superfamily, member 11b (osteoprotegerin)	0.443006	-1.0438	-1.823	1.7465	0.276258	1.22453	0.25277	0.856781	-1.37507	-0.981577	-0.778281
4645	EML5	EML5:echinoderm microtubule associated protein like 5	-0.134353	-1.03586	-1.79967	1.73736	0.276315	1.31967	0.741633	0.265691	-1.19263	-1.06157	-0.817822
917	4933426M11RIK	na	-0.490886	-1.03567	-1.9517	1.88449	0.235694	1.62622	0.133082	1.43728	-0.946524	-0.812517	-0.899484
9995	REL	REL:v-rel reticuloendotheliosis viral oncogene homolog (avian)	0.222642	-1.03494	-1.92558	1.86058	0.283807	1.41887	1.05929	1.38548	-0.0425885	-1.47811	-0.392396
5272	GALT	GALT:galactose-1-phosphate uridylyltransferase	-0.0918457	-1.03406	-2.14756	2.07683	0.208607	0.535757	2.32816	0.934757	-0.168796	-1.46969	-1.00554
5168	FUCA2	FUCA2:fucosidase, alpha-L- 2, plasma	-0.0986233	-1.03212	-2.14247	2.0758	0.268584	1.41637	1.32186	1.62184	0.174068	-1.97733	-0.264077
6539	JAKMIP2	JAKMIP2:janus kinase and microtubule interacting protein 2	-0.00922474	-1.01791	-1.77134	1.74017	0.294355	1.43815	1.67651	2.18776	0.468254	-0.31984	-0.160007
11359	SPIB	SPIB:Spi-B transcription factor (Spi-1/PU.1 related)	0.339915	-1.01317	-1.76983	1.74683	0.302314	1.25554	0.723382	0.846092	-1.10879	-0.244324	-1.13136
3508	COMMD6	COMMD6:COMM domain containing 6	-0.214913	-1.0121	-1.76506	1.74395	0.291066	1.15014	2.03022	1.53167	-0.110752	-0.593521	0.121129
5452	GLTSCR1	GLTSCR1:glioma tumor suppressor candidate region gene 1	-0.0799234	-1.00316	-1.94619	1.94005	0.25752	0.978095	1.0645	2.14733	0.0996329	-0.571896	-1.17637
9623	PTGER4	PTGER4:prostaglandin E receptor 4 (subtype EP4)	0.194954	-1.00127	-1.76961	1.76737	0.301086	0.423065	0.541178	1.03778	-0.547357	-1.57575	-1.18369
5852	H2-OB	na	-0.0539926	-0.997902	-1.68632	1.68987	0.306625	1.01182	0.369617	0.307095	-1.09163	-1.41563	-0.863168
11059	SLC6A15	SLC6A15:solute carrier family 6, member 15	0.310595	-0.994622	-2.08174	2.093	0.234036	1.73114	0.225598	1.80086	0.0384582	-1.43207	-1.094
2918	CCNL2	CCNL2:cyclin L2	-0.26169	-0.990637	-1.83417	1.85151	0.303967	0.882129	1.29479	1.08808	-0.884028	-1.39703	0.043531
6606	KCNIP3	KCNIP3:Kv channel interacting protein 3, calsenilin	-0.00495815	-0.988859	-1.76632	1.78622	0.287734	0.19133	1.24092	0.798973	-0.96978	-0.67872	-1.41923
13036	XCL1	XCL1:chemokine (C motif) ligand 1	0.619457	-0.969769	-1.76117	1.81607	0.288455	0.238859	1.27723	0.436972	-0.706124	-1.55707	-1.06726
10813	SLC10A4	SLC10A4:solute carrier family 10 (sodium/bile acid cotransporter family), member 4	0.288644	-0.964144	-1.92128	1.99273	0.238521	-0.0563827	1.36556	1.71319	-0.518368	-1.21348	-1.00962
4680	EP300	EP300:E1A binding protein p300	-0.131851	-0.958699	-1.97154	2.05647	0.296287	1.3736	1.00594	1.40654	-0.0932489	-1.96956	-0.0657233
5225	GABRA4	GABRA4:gamma-aminobutyric acid (GABA) A receptor, alpha 4	-0.0949051	-0.946524	-1.69996	1.796	0.308434	1.23409	0.566083	0.34674	-0.449096	-1.35479	-1.14908
1710	ANKRD13D	ANKRD13D:ankyrin repeat domain 13 family, member D	-0.378359	-0.94589	-1.52546	1.61273	0.34628	0.713031	1.01807	0.497965	-0.656148	-0.648418	-1.04276
2281	BAZ1B	BAZ1B:bromodomain adjacent to zinc finger domain, 1B	-0.318098	-0.934917	-1.8511	1.97997	0.29259	1.63166	0.880228	1.90013	0.197425	-1.32732	-0.0113994
6189	IBTK	IBTK:inhibitor of Bruton agammaglobulinemia tyrosine kinase	-0.031895	-0.929411	-1.92532	2.07155	0.238502	0.521236	2.0601	0.32002	-0.605729	-1.68222	-0.586671
1560	AK3L1	AK3L1:adenylate kinase 3-like 1	-0.39588	-0.928934	-1.69284	1.82235	0.332531	1.46807	1.16957	1.09478	-0.915781	0.331629	-0.761947
9572	PSMB9	PSMB9:proteasome (prosome, macropain) subunit, beta type, 9 (large multifunctional peptidase 2)	0.191267	-0.927115	-1.5181	1.63745	0.357238	0.810556	0.851096	0.741484	-0.337729	-0.707869	-1.10557
3293	CISH	CISH:cytokine inducible SH2-containing protein	-0.231833	-0.925254	-1.66645	1.80107	0.328348	0.761986	1.36533	1.21486	0.0670256	-1.11583	-0.608371
374	2010005H15RIK	na	-0.628887	-0.924919	-2.10008	2.27055	0.209535	0.335242	2.59412	0.986168	-0.169544	-0.360157	-1.855
10168	RNF183	RNF183:ring finger protein 183	0.236114	-0.924058	-1.91077	2.0678	0.261184	2.35032	0.696947	1.28046	-1.09654	0.38012	-0.688159
1653	ALS2CR11	ALS2CR11:amyotrophic lateral sclerosis 2 (juvenile) chromosome region, candidate 11	-0.384962	-0.921744	-1.65713	1.79782	0.340414	1.43172	1.20878	1.26057	0.398437	-0.691243	-0.777529
2805	CBWD1	CBWD1:COBW domain containing 1	-0.271142	-0.916722	-1.80165	1.96532	0.302189	1.89492	0.885103	1.84572	0.607907	-0.851427	-0.535689
9657	PTPN20	na	0.197627	-0.915001	-1.59598	1.74424	0.330048	0.886137	1.11773	0.316053	-0.608766	-1.2814	-0.577863
4538	EFS	EFS:embryonal Fyn-associated substrate	-0.141691	-0.911012	-1.7999	1.97572	0.319236	0.686137	1.22014	0.562894	-0.923856	-1.91125	-0.095437
13083	YPEL1	YPEL1:yippee-like 1 (Drosophila)	0.637416	-0.906816	-1.86069	2.0519	0.313154	1.30656	0.829399	0.612501	-0.173927	-2.13693	-0.52275
11731	TAP1	TAP1:transporter 1, ATP-binding cassette, sub-family B (MDR/TAP)	0.38005	-0.905634	-1.81965	2.00925	0.325115	0.625975	0.993292	0.961526	-0.123491	-2.08407	-0.670579
1622	ALDOC	ALDOC:aldolase C, fructose-bisphosphate	-0.388541	-0.900862	-1.75622	1.94949	0.327473	1.01226	1.00831	0.432824	-0.0578676	-1.79021	-0.967197
1356	ACTR3B	ACTR3B:ARP3 actin-related protein 3 homolog B (yeast)	-0.422561	-0.900092	-1.73255	1.92486	0.306522	0.582914	0.608714	1.54735	-0.326392	-0.518191	-1.61409
13081	YLPM1	YLPM1:YLP motif containing 1	0.636768	-0.900006	-1.88586	2.09538	0.318381	0.684905	1.29059	1.04937	0.0256119	-2.16003	-0.498294
7422	MED12L	MED12L:mediator of RNA polymerase II transcription, subunit 12 homolog (S. cerevisiae)-like	0.0483087	-0.896131	-1.62531	1.8137	0.325414	0.521167	0.170462	1.09218	-0.695305	-1.62245	-0.77438
7332	MAS1	MAS1:MAS1 oncogene	0.0422456	-0.894873	-1.48053	1.65446	0.361643	0.521617	0.752609	1.0108	-1.00731	-0.346644	-0.802624
11867	TEC	TEC:tec protein tyrosine kinase	0.396702	-0.893601	-1.67471	1.87411	0.340633	1.03351	1.11263	1.3498	0.116928	-1.38411	-0.260997
13007	WNT3	WNT3:wingless-type MMTV integration site family, member 3	0.608893	-0.892966	-1.61302	1.80636	0.342843	0.39947	0.930359	0.405029	-1.36986	-1.40191	-0.332432
7375	MCC	MCC:mutated in colorectal cancers	0.0452287	-0.889672	-1.87111	2.10314	0.324026	0.833477	1.31094	0.625634	0.118991	-2.15204	-0.810224
1092	9430015G10RIK	na	-0.46157	-0.888957	-1.59877	1.79848	0.313596	0.70839	-0.0551102	1.1856	-0.779171	-1.23429	-0.943989
5741	GRPEL2	GRPEL2:GrpE-like 2, mitochondrial (E. coli)	-0.0611662	-0.887664	-1.68016	1.89279	0.338478	1.08956	0.751277	1.30745	0.119716	-1.43999	-0.571912
10410	SAP130	SAP130:Sin3A-associated protein, 130kDa	0.254537	-0.885709	-1.70473	1.9247	0.340272	1.03773	1.11884	0.646728	0.0954575	-1.60102	-0.805328
7380	MCF2L	MCF2L:MCF.2 cell line derived transforming sequence-like	0.0455595	-0.88416	-1.6106	1.82161	0.333122	0.402001	1.01434	0.138712	-0.464564	-1.35628	-1.45591
9195	PNN	PNN:pinin, desmosome associated protein	0.164917	-0.877796	-1.68534	1.91996	0.320653	0.866949	0.793949	1.7077	-0.0123049	-1.37124	-0.303873
12917	WBP4	WBP4:WW domain binding protein 4 (formin binding protein 21)	0.580988	-0.876277	-1.78316	2.03493	0.340865	1.46135	1.70262	1.23335	0.724252	-1.37662	-0.299786
7289	MAPK11	MAPK11:mitogen-activated protein kinase 11	0.0396822	-0.876221	-1.64725	1.87994	0.28728	1.84046	0.259107	0.793989	-0.679839	-0.607518	-0.760829
1249	ABHD10	ABHD10:abhydrolase domain containing 10	-0.437228	-0.875702	-1.76934	2.02048	0.265086	0.210132	1.60921	2.04648	-0.222704	-0.977741	-0.241758
490	2410017I17RIK	na	-0.589706	-0.870448	-1.54698	1.77722	0.336908	1.16572	0.170508	0.67123	-1.27618	-0.8529	-0.504394
9164	PLXNA3	PLXNA3:plexin A3	0.162694	-0.869605	-1.65237	1.90014	0.33684	0.265426	0.514879	1.09775	-0.230426	-1.65462	-1.19402
12523	TTC19	TTC19:tetratricopeptide repeat domain 19	0.492678	-0.868239	-1.40498	1.6182	0.372042	-0.0768171	0.512991	0.493109	-0.961342	-1.15015	-1.17417
1716	ANKRD26	ANKRD26:ankyrin repeat domain 26	-0.377713	-0.867142	-1.79364	2.06845	0.25272	1.37903	-0.195871	1.83199	-1.23987	-0.60015	-0.525739
8538	OSBPL8	OSBPL8:oxysterol binding protein-like 8	0.120735	-0.865679	-1.69	1.95222	0.3406	1.12574	0.737123	1.52218	0.370984	-0.774192	-1.28175
3680	CSDA	CSDA:cold shock domain protein A	-0.201728	-0.863823	-1.80096	2.08487	0.327865	0.917581	1.57015	0.836085	0.0937281	-1.93863	-0.234154
5836	H2-AB1	na	-0.055082	-0.858624	-1.70472	1.98541	0.321411	0.75188	0.396278	1.46698	-0.365007	-1.78799	-0.346039
12760	USP18	USP18:ubiquitin specific peptidase 18	0.541365	-0.857511	-1.64229	1.91518	0.341473	1.04516	0.723572	1.56069	-0.616912	-1.24628	0.265739
91	1190005F20RIK	na	-0.808005	-0.855849	-1.55915	1.82176	0.322614	1.32816	0.770585	0.0409148	-1.02512	-0.999958	-0.512709
10771	SIL1	SIL1:SIL1 homolog, endoplasmic reticulum chaperone (S. cerevisiae)	0.284852	-0.854551	-1.78581	2.08976	0.265251	1.49747	1.47804	-0.295328	-0.248365	-1.24954	-1.17935
8604	PABPN1	PABPN1:poly(A) binding protein, nuclear 1	0.125345	-0.854455	-1.77071	2.07233	0.339748	0.90957	0.779975	1.61453	0.481339	-1.57273	-0.916668
835	4930578G10RIK	na	-0.505996	-0.853453	-1.60397	1.87938	0.326118	1.49244	0.363247	0.694879	-0.581915	-0.299077	-1.38033
9877	RASA2	RASA2:RAS p21 protein activator 2	0.213736	-0.853345	-1.71951	2.01502	0.295958	0.437902	0.187688	1.65743	-0.174322	-1.42901	-1.27218
2579	C030039L03RIK	na	-0.290905	-0.851545	-1.69897	1.99516	0.321524	0.328321	0.70096	1.54698	-1.29625	-1.29723	0.0728234
2203	B230217C12RIK	na	-0.326007	-0.84905	-1.67279	1.9702	0.292036	0.364401	1.76342	0.329654	-1.23071	-0.272346	-1.05786
752	4930466F19RIK	na	-0.522177	-0.84849	-1.70575	2.01034	0.276378	0.905527	-0.360942	1.49478	-1.49006	-0.703659	-0.884162
8066	NETO1	NETO1:neuropilin (NRP) and tolloid (TLL)-like 1	0.0899219	-0.848221	-1.75323	2.06695	0.246395	1.26302	0.11187	2.35011	-0.360481	-0.693444	-0.480762
2554	BTBD7	BTBD7:BTB (POZ) domain containing 7	-0.293038	-0.846411	-1.70165	2.01043	0.32308	0.210012	1.14155	1.43388	0.125788	-1.45625	-0.98905
5854	H2-Q8	na	-0.0538678	-0.845418	-1.71509	2.02869	0.290324	0.401739	0.620534	1.92431	-0.16925	-0.546056	-1.48338
3187	CFTR	CFTR:cystic fibrosis transmembrane conductance regulator (ATP-binding cassette sub-family C, member 7)	-0.240116	-0.845075	-1.61917	1.916	0.36101	1.18196	0.696074	0.991552	0.225941	-1.43185	-0.782009
9333	PPNR	na	0.174674	-0.845061	-1.64997	1.95248	0.357549	0.368407	0.915526	0.953415	0.102594	-1.47325	-1.3419
813	4930550C14RIK	na	-0.51005	-0.843541	-1.94128	2.30134	0.274362	2.27281	0.536748	0.862257	-0.164101	-2.12707	0.139155
6988	LIMA1	LIMA1:LIM domain and actin binding 1	0.0201528	-0.84274	-1.50319	1.78369	0.340058	0.95655	1.19236	0.0965472	-0.462227	-0.780872	-1.021
983	5830453K13RIK	na	-0.479844	-0.840648	-1.80539	2.14761	0.268888	2.17161	0.662304	0.361166	-1.6448	-0.537993	-0.0382865
3433	CNOT4	CNOT4:CCR4-NOT transcription complex, subunit 4	-0.220963	-0.839815	-1.66678	1.98469	0.323469	1.65998	0.550026	0.649684	-0.602161	-1.53902	0.000544
3698	CSNK1G1	CSNK1G1:casein kinase 1, gamma 1	-0.200323	-0.839573	-1.46857	1.74918	0.364222	0.481271	1.20254	1.05445	-0.148347	-1.02131	-0.497779
6277	IGK-V1	na	-0.0261201	-0.837965	-1.75748	2.09732	0.244968	1.09383	-0.114321	2.18973	-0.516766	-1.01538	-0.571054
4745	ERO1LB	ERO1LB:ERO1-like beta (S. cerevisiae)	-0.127386	-0.83615	-1.79066	2.14156	0.356665	1.59663	0.846698	1.35654	-0.73497	-1.60618	0.769028
13197	ZFP111	na	0.691712	-0.835406	-1.62793	1.94866	0.34336	0.948161	1.6075	1.82698	0.27077	-1.09758	0.325675
2429	BCOR	BCOR:BCL6 co-repressor	-0.304275	-0.828034	-1.75117	2.11485	0.361788	0.641343	1.10779	1.43046	0.596944	-1.60714	-1.06373
7224	MAGEA6	MAGEA6:melanoma antigen family A, 6	0.0353746	-0.827383	-1.66938	2.01767	0.377177	1.17902	0.936745	0.912236	-1.20462	-1.31031	0.534778
3855	CYP2C37	na	-0.188752	-0.818957	-1.37962	1.68461	0.390195	0.664702	1.07409	1.13749	-0.760241	0.0102617	-0.512612
10118	RIPK4	RIPK4:receptor-interacting serine-threonine kinase 4	0.232101	-0.818272	-1.49743	1.82999	0.328294	0.351646	1.76529	1.01941	-0.566451	-0.291806	-0.497692
643	3830431G21RIK	na	-0.548676	-0.816828	-1.54369	1.88986	0.383223	1.10198	1.24283	1.02885	0.501055	-1.06366	-0.694801
10796	SKAP1	SKAP1:src kinase associated phosphoprotein 1	0.287091	-0.816084	-1.38826	1.70112	0.390137	0.573163	0.464407	0.934178	-1.09718	-0.252556	-0.843296
6492	ITGAE	ITGAE:integrin, alpha E (antigen CD103, human mucosal lymphocyte antigen 1; alpha polypeptide)	-0.0123888	-0.815234	-1.55239	1.90423	0.360352	0.811508	0.740608	0.0733972	-0.439594	-1.85485	-0.737221
11487	ST8SIA1	ST8SIA1:ST8 alpha-N-acetyl-neuraminide alpha-2,8-sialyltransferase 1	0.353292	-0.813112	-1.60369	1.97228	0.313356	0.647291	-0.191918	1.39034	-0.464246	-1.57327	-0.927826
9229	POLI	POLI:polymerase (DNA directed) iota	0.167352	-0.812431	-1.45537	1.79138	0.386644	0.740312	0.603354	0.440804	-0.272446	-1.53751	-0.771686
6919	LDHAL6B	LDHAL6B:lactate dehydrogenase A-like 6B	0.0155962	-0.812118	-1.66117	2.04548	0.285593	1.3116	1.96922	0.0353326	-0.657806	-0.0317763	-0.977785
4728	ERBB4	ERBB4:v-erb-a erythroblastic leukemia viral oncogene homolog 4 (avian)	-0.128608	-0.810164	-1.71999	2.12302	0.241928	1.81721	-0.606711	0.43327	-1.35854	-1.15434	-1.00334
8328	NUAK1	NUAK1:NUAK family, SNF1-like kinase, 1	0.106661	-0.80883	-1.63679	2.02365	0.373947	0.757614	0.476848	0.801266	-0.0421626	-2.09202	-0.740452
6302	IL13	IL13:interleukin 13	-0.0245455	-0.808738	-1.44469	1.78635	0.376363	1.42544	0.995351	0.708068	-0.94163	-0.39293	0.129359
2353	BC031361	na	-0.311173	-0.806834	-1.38125	1.71194	0.377063	0.654323	0.178586	1.05464	-0.438174	-0.876495	-0.941538
9049	PKIB	PKIB:protein kinase (cAMP-dependent, catalytic) inhibitor beta	0.155083	-0.806813	-1.39254	1.72597	0.374439	0.669095	0.658192	-0.120947	-0.885855	-1.32484	-0.76058
8781	PDCD1LG2	PDCD1LG2:programmed cell death 1 ligand 2	0.137286	-0.806452	-1.79927	2.23109	0.361671	1.81046	1.24218	1.38907	0.683789	-1.89924	0.259366
4530	EFNA1	EFNA1:ephrin-A1	-0.142293	-0.804805	-1.57308	1.95461	0.332028	0.56909	0.257455	1.57978	-1.07399	-1.19551	-0.0434001
10681	SFRS8	SFRS8:splicing factor, arginine/serine-rich 8 (suppressor-of-white-apricot homolog, Drosophila)	0.276973	-0.803628	-1.73973	2.16485	0.376163	0.416871	1.24526	1.12536	0.598367	-1.44752	-1.58255
6200	ID2	ID2:inhibitor of DNA binding 2, dominant negative helix-loop-helix protein	-0.0311585	-0.801638	-1.77801	2.21798	0.33181	1.77145	0.367794	0.60783	0.415894	-1.89231	-1.11056
3905	D030074E01RIK	na	-0.185404	-0.80037	-1.43151	1.78856	0.350974	0.469652	1.07974	1.71011	-0.369643	-0.524971	-0.140427
10937	SLC27A3	SLC27A3:solute carrier family 27 (fatty acid transporter), member 3	0.2995	-0.798784	-1.63649	2.04873	0.341624	1.39619	1.62171	0.344795	-0.894625	-1.12517	0.473008
10073	RHBDL3	RHBDL3:rhomboid, veinlet-like 3 (Drosophila)	0.228396	-0.7984	-1.52341	1.90807	0.38012	0.745658	0.41648	0.221658	-0.305616	-1.92473	-0.956073
1706	ANKRD11	ANKRD11:ankyrin repeat domain 11	-0.378818	-0.796392	-1.60351	2.01346	0.369929	1.28926	0.522863	1.32244	0.492508	-1.30041	-0.86805
6838	KRTCAP3	KRTCAP3:keratinocyte associated protein 3	0.0103093	-0.796211	-1.44023	1.80886	0.365577	0.265153	1.28229	0.903885	-0.162961	-1.06756	-0.638846
8111	NFYB	NFYB:nuclear transcription factor Y, beta	0.0928293	-0.795109	-1.58778	1.99693	0.360054	0.754852	1.01232	1.72191	0.464342	-1.29081	-0.447792
8676	PARP8	PARP8:poly (ADP-ribose) polymerase family, member 8	0.130159	-0.794497	-1.70666	2.1481	0.353362	0.909009	1.36728	0.353983	0.0658061	-2.14951	-0.405997
11468	SSX2IP	SSX2IP:synovial sarcoma, X breakpoint 2 interacting protein	0.351212	-0.793343	-1.85791	2.34187	0.344553	1.08858	2.01854	0.431431	0.883714	-1.80566	-1.11322
581	2810403A07RIK	na	-0.563642	-0.793146	-1.56787	1.97677	0.360932	1.09965	0.898791	1.894	-0.561213	-0.907035	0.657077
2837	CCDC45	CCDC45:coiled-coil domain containing 45	-0.268404	-0.79247	-1.51726	1.9146	0.34634	1.2107	0.168845	1.37608	-0.726783	-1.09396	0.0245831
9313	PPIE	PPIE:peptidylprolyl isomerase E (cyclophilin E)	0.173171	-0.79232	-1.43591	1.81229	0.378918	1.81353	1.07186	1.26828	0.410086	-0.694229	0.130078
4213	DLL1	DLL1:delta-like 1 (Drosophila)	-0.163561	-0.791954	-1.62376	2.05032	0.310788	1.44989	-0.25942	0.420325	-0.367052	-1.74277	-1.15067
2882	CCL1	CCL1:chemokine (C-C motif) ligand 1	-0.264686	-0.791326	-1.32194	1.67054	0.407174	0.85385	1.04931	1.25052	-0.726731	-0.0972861	0.0118851
9534	PRTG	PRTG:protogenin homolog (Gallus gallus)	0.18875	-0.790071	-1.56545	1.9814	0.35602	0.126947	0.572649	1.28376	-1.3087	-1.41255	0.008252
7783	MTHFSD	MTHFSD:methenyltetrahydrofolate synthetase domain containing	0.071505	-0.789067	-1.32185	1.6752	0.393362	0.427557	0.856698	1.21809	-0.681286	-0.53528	-0.246624
5231	GABRE	GABRE:gamma-aminobutyric acid (GABA) A receptor, epsilon	-0.0945462	-0.788683	-1.44324	1.82994	0.352613	0.401436	-0.0382673	1.19311	-1.19117	-0.512447	-1.06984
8323	NTRK2	NTRK2:neurotrophic tyrosine kinase, receptor, type 2	0.106323	-0.788278	-1.4838	1.88233	0.337636	0.507905	-0.328705	1.10811	-0.669465	-1.41313	-1.0815
25	0610010O12RIK	na	-0.951446	-0.787808	-1.31447	1.66852	0.398971	-0.270223	0.319393	0.366829	-1.28728	-0.875304	-1.36483
12292	TPBG	TPBG:trophoblast glycoprotein	0.454218	-0.787706	-1.537	1.95124	0.314057	0.361904	1.80283	1.95654	0.0871523	-0.0720216	-0.504854
12984	WFIKKN2	WFIKKN2:WAP, follistatin/kazal, immunoglobulin, kunitz and netrin domain containing 2	0.600903	-0.784914	-1.52644	1.94472	0.330457	1.20774	-0.310431	0.543871	-1.64229	-0.777984	-0.717864
3749	CTNND2	CTNND2:catenin (cadherin-associated protein), delta 2 (neural plakophilin-related arm-repeat protein)	-0.196618	-0.784084	-1.56777	1.99949	0.393816	0.618008	0.34599	0.802467	0.118944	-1.79917	-1.25662
6133	HSF2	HSF2:heat shock transcription factor 2	-0.035333	-0.783998	-1.45747	1.85902	0.375125	0.604116	0.889424	0.0164356	-0.393362	-1.63653	-0.832533
7544	MLLT10	MLLT10:myeloid/lymphoid or mixed-lineage leukemia (trithorax homolog, Drosophila); translocated to, 10	0.0560219	-0.782847	-1.65014	2.10787	0.376625	0.804124	1.04728	1.49461	0.478911	-1.78551	-0.297814
8626	PAK3	PAK3:p21 (CDKN1A)-activated kinase 3	0.126792	-0.782508	-1.67307	2.13808	0.349345	0.0556537	1.39658	0.688308	0.157879	-1.95279	-1.08375
5580	GPC2	GPC2:glypican 2 (cerebroglycan)	-0.0717839	-0.781663	-1.4236	1.82125	0.39498	0.91472	0.820002	0.38244	-0.945063	-1.2204	0.0118091
12730	UPF2	UPF2:UPF2 regulator of nonsense transcripts homolog (yeast)	0.534136	-0.781407	-1.58629	2.03004	0.348935	0.615359	1.07795	1.88244	0.463354	-1.24477	-0.401706
10827	SLC13A2	SLC13A2:solute carrier family 13 (sodium-dependent dicarboxylate transporter), member 2	0.289818	-0.780677	-1.37207	1.75754	0.370911	1.64047	0.530645	1.10926	-0.405064	-0.0280403	-0.402738
9823	RAD51C	RAD51C:RAD51 homolog C (S. cerevisiae)	0.209608	-0.779323	-1.50902	1.93632	0.356503	2.17472	1.00925	1.79106	0.658147	-0.627783	0.41762
11335	SPATA5L1	SPATA5L1:spermatogenesis associated 5-like 1	0.337248	-0.779139	-1.8325	2.35196	0.204531	-0.780124	2.32597	1.46109	-0.999973	-0.971073	-0.519516
3016	CD9	CD9:CD9 molecule	-0.253578	-0.779071	-1.63702	2.10124	0.371331	0.286858	1.29053	0.507728	0.245928	-1.82352	-1.24835
7164	LUC7L2	LUC7L2:LUC7-like 2 (S. cerevisiae)	0.0314626	-0.778196	-1.47915	1.90074	0.391921	0.361447	0.755701	0.307107	-0.253606	-1.85904	-0.900555
4187	DIDO1	DIDO1:death inducer-obliterator 1	-0.16546	-0.776678	-1.65718	2.13368	0.411302	1.32655	1.03434	1.05676	-1.2969	-1.16518	0.908184
9020	PIP5K1B	PIP5K1B:phosphatidylinositol-4-phosphate 5-kinase, type I, beta	0.153303	-0.773894	-1.50667	1.94687	0.34273	0.230362	1.6062	1.38932	0.207455	-0.769471	-0.732115
6886	LASS6	LASS6:LAG1 homolog, ceramide synthase 6 (S. cerevisiae)	0.0134346	-0.772086	-1.56693	2.02947	0.366814	1.09026	0.681354	0.0636021	-0.176102	-1.98979	-0.69968
3226	CHIC1	CHIC1:cysteine-rich hydrophobic domain 1	-0.237179	-0.770084	-1.43194	1.85946	0.366345	-0.234827	0.506708	0.921598	-1.06843	-1.51964	-0.514278
7242	MALT1	MALT1:mucosa associated lymphoid tissue lymphoma translocation gene 1	0.0366056	-0.76954	-1.51625	1.97034	0.361902	1.00772	0.820269	1.93431	0.564695	-0.426915	-0.924235
13304	ZFP532	na	0.770262	-0.768977	-1.62664	2.11533	0.368164	1.01059	1.95879	0.907135	0.81563	-1.2967	-0.522326
7133	LRTM1	LRTM1:leucine-rich repeats and transmembrane domains 1	0.0294811	-0.768298	-1.33162	1.73321	0.379575	0.436855	0.987037	-0.104139	-0.782	-0.939817	-0.953293
11237	SNX16	SNX16:sorting nexin 16	0.327727	-0.767787	-1.3631	1.77536	0.40239	1.4095	0.905083	1.36404	0.109752	-0.779319	0.25889
3	37865 SEPT3	SEPT3:septin 3	-1.17992	-0.767508	-1.56841	2.04351	0.3017	1.54572	-0.330379	0.26327	-0.913124	-1.65843	-0.655066
910	4933421E11RIK	na	-0.491994	-0.766277	-1.58609	2.06986	0.370569	1.08627	0.0370588	1.07044	0.246673	-1.55107	-1.2601
971	5730507C01RIK	na	-0.481652	-0.763567	-1.47285	1.92891	0.358723	0.771587	0.539383	1.72632	0.151154	-0.418519	-1.11391
13088	YTHDC2	YTHDC2:YTH domain containing 2	0.639896	-0.76279	-1.3727	1.79958	0.386099	1.27902	0.501591	1.36506	0.0604404	-0.848325	-0.18456
5823	GZMC	na	-0.0558724	-0.761984	-1.37695	1.80705	0.384869	0.414011	1.07213	0.130475	-0.952619	-1.25152	-0.31009
868	4931440L10RIK	na	-0.499925	-0.761297	-1.52765	2.00664	0.37949	1.26057	0.301053	1.08004	-1.46492	-0.780383	0.304026
12323	TRAF3IP1	TRAF3IP1:TNF receptor-associated factor 3 interacting protein 1	0.459044	-0.761034	-1.62759	2.13866	0.318644	0.844202	-0.092139	1.76447	0.132478	-1.53137	-0.967347
13271	ZFP407	na	0.740684	-0.760354	-1.23773	1.62783	0.432455	1.37394	1.23979	1.20311	0.413035	-0.304211	-0.00516984
6276	IGJ	IGJ:immunoglobulin J polypeptide, linker protein for immunoglobulin alpha and mu polypeptides	-0.0262378	-0.760302	-1.595	2.09785	0.278544	0.944904	0.0485762	2.26196	-0.976473	-0.227483	-0.325601
8537	OSBPL7	OSBPL7:oxysterol binding protein-like 7	0.120656	-0.759872	-1.37359	1.80766	0.366883	0.423466	1.05389	-0.200325	-0.706926	-1.23989	-0.896943
3058	CDH1	CDH1:cadherin 1, type 1, E-cadherin (epithelial)	-0.250273	-0.759256	-1.59566	2.1016	0.399134	0.841687	1.36436	0.734464	0.580986	-1.69688	-0.730553
5644	GPR37	GPR37:G protein-coupled receptor 37 (endothelin receptor type B-like)	-0.0675406	-0.758337	-1.53987	2.03059	0.362833	0.56736	0.923215	1.77192	0.404914	-1.33755	-0.42449
1908	ARID4A	ARID4A:AT rich interactive domain 4A (RBP1-like)	-0.356009	-0.757453	-1.6016	2.11445	0.396582	1.26625	0.647197	0.979982	-0.496964	-1.8749	0.460495
6936	LEMD3	LEMD3:LEM domain containing 3	0.01673	-0.756994	-1.62138	2.14186	0.377475	0.505328	1.52225	1.387	0.637113	-1.63113	-0.455525
12034	TM4SF20	TM4SF20:transmembrane 4 L six family member 20	0.417849	-0.756535	-1.36378	1.80266	0.385538	-0.23155	0.283029	0.767934	-1.5772	-0.682759	-1.01195
3135	CEBPG	CEBPG:CCAAT/enhancer binding protein (C/EBP), gamma	-0.244194	-0.756485	-1.47424	1.94881	0.390398	1.49181	0.9016	1.60599	0.545182	-1.0873	0.118784
9354	PPP1R1C	PPP1R1C:protein phosphatase 1, regulatory (inhibitor) subunit 1C	0.176131	-0.756405	-1.67048	2.20845	0.364053	0.270054	1.43575	0.769044	0.0372683	-2.27158	-0.302285
5989	HIPK3	HIPK3:homeodomain interacting protein kinase 3	-0.0447671	-0.756181	-1.29956	1.71859	0.401871	-0.261543	0.206656	0.571086	-0.824065	-1.0893	-1.46912
6747	KLHDC8B	KLHDC8B:kelch domain containing 8B	0.00439868	-0.7534	-1.45472	1.93088	0.329892	1.1889	0.784597	-0.479241	-0.766205	-1.18884	-0.914867
12344	TRAT1	TRAT1:T cell receptor associated transmembrane adaptor 1	0.46224	-0.753386	-1.46124	1.93957	0.336849	0.11331	1.39019	-0.0612295	-0.53009	-0.981283	-1.43008
3298	CIZ1	CIZ1:CDKN1A interacting zinc finger protein 1	-0.231407	-0.752739	-1.37621	1.82827	0.401694	0.619219	0.601714	-0.00334889	-0.361844	-1.61056	-0.938647
11367	SPINT2	SPINT2:serine peptidase inhibitor, Kunitz type, 2	0.340786	-0.752487	-1.45386	1.93207	0.408724	0.910536	0.887186	0.648966	0.163977	-1.59009	-0.488769
8581	OXSR1	OXSR1:oxidative-stress responsive 1	0.123807	-0.751769	-1.35535	1.80288	0.365094	0.0764503	0.496454	1.36732	-0.877527	-0.616431	-0.631873
13125	ZBTB48	ZBTB48:zinc finger and BTB domain containing 48	0.655299	-0.751542	-1.36349	1.81426	0.385879	0.450837	0.18121	1.16284	-1.24588	-0.751717	-0.297999
12535	TTC9	TTC9:tetratricopeptide repeat domain 9	0.4951	-0.75152	-1.60962	2.14182	0.276838	1.98998	-0.283703	0.610832	-0.502792	-1.4469	-0.562076
8277	NRBP2	NRBP2:nuclear receptor binding protein 2	0.103367	-0.750994	-1.35381	1.80269	0.407438	-0.0550264	0.556761	0.268861	-0.542234	-1.73495	-1.01364
9946	RBMY1A1	RBMY1A1:RNA binding motif protein, Y-linked, family 1, member A1	0.218864	-0.750938	-1.34244	1.78769	0.420788	1.27322	1.15046	1.01201	0.51753	-0.695815	-0.413347
659	4831426I19RIK	na	-0.544592	-0.750767	-1.43209	1.9075	0.361467	0.276335	0.57881	1.52757	-1.24251	-0.15703	-0.514013
10551	SEMA3D	SEMA3D:sema domain, immunoglobulin domain (Ig), short basic domain, secreted, (semaphorin) 3D	0.266109	-0.750482	-1.43519	1.91236	0.382379	0.893794	0.761965	-0.0707602	-0.226244	-1.60181	-0.892508
10045	RGNEF	RGNEF:-	0.226336	-0.748325	-1.30995	1.75051	0.417658	0.313975	-0.0942095	0.328595	-0.633543	-1.05697	-1.69098
2830	CCDC28A	CCDC28A:coiled-coil domain containing 28A	-0.269039	-0.745713	-1.3922	1.86694	0.397739	1.10808	0.504358	0.382999	-0.4875	-1.49729	-0.196373
9654	PTPN14	PTPN14:protein tyrosine phosphatase, non-receptor type 14	0.197375	-0.745148	-1.33096	1.78617	0.419459	0.294076	0.489147	0.161116	-0.49618	-1.70833	-0.844037
8136	NIPSNAP3A	NIPSNAP3A:nipsnap homolog 3A (C. elegans)	0.0944411	-0.745113	-1.49383	2.00483	0.408132	0.928414	1.16611	0.956218	-1.6292	0.290278	-0.0918157
10231	RPL14	RPL14:ribosomal protein L14	0.241238	-0.743656	-1.52863	2.05555	0.396829	0.828104	1.0617	0.423988	-0.0578771	-1.98224	-0.231974
13396	ZMAT4	ZMAT4:zinc finger, matrin type 4	0.914459	-0.741565	-1.41928	1.9139	0.363782	1.19357	1.40941	0.118173	-1.07861	-0.049105	-0.408971
9820	RAD50	RAD50:RAD50 homolog (S. cerevisiae)	0.209381	-0.739917	-1.53467	2.07411	0.403167	0.631391	1.38571	0.817214	0.517552	-1.62856	-0.658699
12009	TLE4	TLE4:transducin-like enhancer of split 4 (E(sp1) homolog, Drosophila)	0.414221	-0.73815	-1.33891	1.81387	0.396088	0.0809912	0.24094	0.972279	-0.431363	-1.43744	-0.853713
8108	NFX1	NFX1:nuclear transcription factor, X-box binding 1	0.0926168	-0.738146	-1.61828	2.19236	0.333053	2.11997	0.305844	1.13029	0.55554	-1.43929	-0.414991
2877	CCHCR1	CCHCR1:coiled-coil alpha-helical rod protein 1	-0.265076	-0.737163	-1.23594	1.67661	0.412225	0.828791	1.70083	1.15204	0.112963	-0.0214355	-0.117674
12471	TSGA14	TSGA14:testis specific, 14	0.483454	-0.737035	-1.29622	1.75869	0.389602	0.800202	1.29574	1.92203	0.226507	-0.176319	0.0791266
2928	CCR6	CCR6:chemokine (C-C motif) receptor 6	-0.260751	-0.736916	-1.38186	1.8752	0.370431	0.919104	0.300592	1.61019	-0.00571931	-0.390557	-0.919426
3004	CD7	CD7:CD7 molecule	-0.254571	-0.736557	-1.32863	1.80384	0.395105	0.600491	0.554103	-0.309231	-0.59482	-1.06922	-1.47649
511	2510039O18RIK	na	-0.5829	-0.736353	-1.41134	1.91667	0.417116	1.48583	0.916561	1.20158	-0.710634	0.7408	-0.660222
2985	CD3D	CD3D:CD3d molecule, delta (CD3-TCR complex)	-0.255965	-0.734824	-1.27181	1.73077	0.396332	0.497261	0.659049	-0.359405	-0.97205	-0.982428	-1.06406
5744	GRSF1	GRSF1:G-rich RNA sequence binding factor 1	-0.0610091	-0.733853	-1.39696	1.9036	0.396238	1.40804	0.479845	1.26472	0.435676	-0.624348	-0.849604
7724	MRPS9	MRPS9:mitochondrial ribosomal protein S9	0.0676234	-0.733097	-1.46429	1.9974	0.380154	-0.00319351	1.18469	0.952013	0.141526	-1.36304	-1.03784
302	1700086L19RIK	na	-0.658447	-0.732101	-1.51362	2.06751	0.307355	2.02566	1.16477	-0.0468354	-0.240317	-0.980006	-0.176959
1691	ANGPT4	ANGPT4:angiopoietin 4	-0.380458	-0.731146	-1.45522	1.99033	0.312841	1.8161	0.58508	-0.131974	-0.692705	-0.867994	-0.535759
5599	GPR110	GPR110:G protein-coupled receptor 110	-0.0704596	-0.730706	-1.41032	1.93008	0.386879	1.34869	0.259241	0.85165	-0.406438	0.00879799	-1.37374
6273	IGH-6	na	-0.0264446	-0.730047	-1.37733	1.88663	0.396725	0.560487	0.4539	1.34335	-0.64596	0.0943304	-1.22262
8141	NKG7	NKG7:natural killer cell group 7 sequence	0.0947847	-0.729905	-1.33631	1.8308	0.391692	0.570268	0.763897	-0.281043	-0.48839	-1.06527	-1.40216
10126	RNASE1	RNASE1:ribonuclease, RNase A family, 1 (pancreatic)	0.232768	-0.729324	-1.37775	1.88908	0.415804	0.616152	0.96661	0.498212	-0.201484	-1.59222	-0.258582
3795	CXADR	CXADR:coxsackie virus and adenovirus receptor	-0.193246	-0.727778	-1.54012	2.1162	0.420355	1.21845	1.22842	1.16118	0.657057	-1.69406	0.0246774
9225	POLE4	POLE4:polymerase (DNA-directed), epsilon 4 (p12 subunit)	0.167052	-0.727448	-1.39026	1.91114	0.382447	1.22799	1.16203	0.116144	0.108561	-0.73188	-1.0413
3776	CTTNBP2	CTTNBP2:cortactin binding protein 2	-0.194683	-0.725863	-1.44081	1.98496	0.416332	0.38868	0.193295	0.709627	-0.152812	-2.03942	-0.838598
5229	GABRB3	GABRB3:gamma-aminobutyric acid (GABA) A receptor, beta 3	-0.0947078	-0.725728	-1.46593	2.01995	0.327265	0.300905	1.38199	2.19077	-0.357407	0.340216	-0.506933
4064	DDX17	DDX17:DEAD (Asp-Glu-Ala-Asp) box polypeptide 17	-0.174159	-0.724085	-1.48272	2.04771	0.414379	0.846845	0.348629	0.546309	-0.0704159	-2.10864	-0.527315
8127	NHSL1	NHSL1:NHS-like 1	0.0939181	-0.723984	-1.37193	1.89498	0.388069	0.247361	1.11685	0.0487006	-0.295005	-1.51617	-0.891706
12773	USP31	USP31:ubiquitin specific peptidase 31	0.544547	-0.723786	-1.38388	1.912	0.353464	0.418263	-0.202219	1.36159	-1.24104	-0.541677	-0.791288
6887	LAT	LAT:linker for activation of T cells	0.0134899	-0.723229	-1.20391	1.66463	0.437362	0.428935	0.409673	0.875525	-0.613686	-0.987709	-0.296204
9502	PRPF4B	PRPF4B:PRP4 pre-mRNA processing factor 4 homolog B (yeast)	0.186505	-0.723171	-1.4584	2.01668	0.340827	0.95121	0.316262	2.01305	-0.241616	-1.01415	0.161091
10674	SFRS16	SFRS16:splicing factor, arginine/serine-rich 16	0.276493	-0.722595	-1.25612	1.73835	0.440694	0.271213	0.280858	0.27404	-1.50424	-0.385644	-1.05237
7958	NBN	NBN:nibrin	0.082863	-0.722554	-1.63931	2.26878	0.31219	1.21827	-0.384889	1.80701	0.279539	-1.59273	-0.964363
12387	TRIM39	TRIM39:tripartite motif-containing 39	0.469476	-0.721314	-1.40951	1.95409	0.386147	0.673308	0.408149	1.52042	-0.445145	-1.32035	0.138837
7799	MTRF1L	MTRF1L:mitochondrial translational release factor 1-like	0.072508	-0.72099	-1.3006	1.80391	0.417141	1.03155	0.850728	1.56113	0.378331	-0.749271	-0.0874459
5964	HGFAC	HGFAC:HGF activator	-0.0464053	-0.720935	-1.4565	2.02029	0.37609	1.29825	1.10575	0.0571065	-1.52976	-0.433545	0.054921
12715	UNC13D	UNC13D:unc-13 homolog D (C. elegans)	0.530575	-0.720833	-1.31678	1.82674	0.374614	0.91206	0.567614	-0.438759	-0.858228	-0.923539	-1.12765
3808	CXCR6	CXCR6:chemokine (C-X-C motif) receptor 6	-0.192285	-0.720283	-1.5202	2.11056	0.423457	0.40307	0.930443	0.636411	0.271693	-2.08041	-0.78197
9486	PROM2	PROM2:prominin 2	0.185236	-0.719704	-1.34802	1.87302	0.361302	-0.0959999	1.34969	1.14732	-0.521643	-0.703226	-0.418181
12209	TNFAIP8	TNFAIP8:tumor necrosis factor, alpha-induced protein 8	0.442334	-0.719147	-1.40431	1.95274	0.384724	-0.420877	0.698286	0.616912	-0.436782	-1.8244	-1.05742
4382	DTYMK	DTYMK:deoxythymidylate kinase (thymidylate kinase)	-0.151972	-0.718639	-1.59853	2.22439	0.416428	1.64161	0.827737	1.59618	1.07574	-1.58019	-0.225616
5822	GZMB	GZMB:granzyme B (granzyme 2, cytotoxic T-lymphocyte-associated serine esterase 1)	-0.0559354	-0.717812	-1.282	1.78598	0.409443	1.54286	0.947871	1.88308	-0.277715	0.597495	0.208048
8634	PAN3	PAN3:PAN3 polyA specific ribonuclease subunit homolog (S. cerevisiae)	0.127268	-0.717354	-1.55652	2.16981	0.392854	0.395513	0.558496	1.46746	0.34829	-1.99028	-0.606112
3830	CYFIP2	CYFIP2:cytoplasmic FMR1 interacting protein 2	-0.190654	-0.717172	-1.49516	2.0848	0.357209	1.74096	0.353826	1.89853	0.747134	-0.702896	-0.536395
5991	HIRIP3	HIRIP3:HIRA interacting protein 3	-0.0446932	-0.717166	-1.32699	1.85033	0.42636	0.946433	1.17606	1.3795	0.276519	-0.996589	0.241089
10733	SH3RF2	SH3RF2:SH3 domain containing ring finger 2	0.281536	-0.716878	-1.65031	2.30208	0.422389	1.26063	0.962051	0.962587	0.11483	-2.3432	0.462708
8788	PDCD7	PDCD7:programmed cell death 7	0.137763	-0.716564	-1.46958	2.05088	0.321752	-0.359485	0.855062	1.63577	-0.785596	-1.20141	-0.290397
648	4632411B12RIK	na	-0.547364	-0.716029	-1.34763	1.88209	0.430593	0.440383	0.508823	0.0963638	-1.71269	-1.11992	-0.164702
11500	STAG3	STAG3:stromal antigen 3	0.354607	-0.715346	-1.39732	1.95334	0.33851	2.01264	0.20912	1.26494	-0.465082	-0.237184	-0.00298609
7331	MARVELD3	MARVELD3:MARVEL domain containing 3	0.0421803	-0.715269	-1.42521	1.99255	0.338898	1.17777	-0.630239	0.418783	-0.640626	-1.48078	-1.18791
12204	TNF	TNF:tumor necrosis factor (TNF superfamily, member 2)	0.441578	-0.714141	-1.41386	1.97981	0.405304	0.824167	0.0511041	0.920757	-1.71724	-0.717466	-0.0108577
8511	OPRK1	OPRK1:opioid receptor, kappa 1	0.11887	-0.713722	-1.62273	2.27362	0.306084	-0.424834	1.70647	1.45204	-1.77691	-0.294723	-0.0628957
8472	OLFR658	na	0.116184	-0.713461	-1.53143	2.14648	0.304286	-0.145976	2.03744	0.681075	-1.04952	0.0533794	-1.02562
689	4921524J17RIK	na	-0.536913	-0.713397	-1.19912	1.68086	0.442176	0.0562352	0.536718	0.270607	-0.548174	-1.33307	-0.852568
9417	PRDM8	PRDM8:PR domain containing 8	0.180415	-0.712992	-1.45251	2.0372	0.349168	0.275146	1.66288	0.194358	-0.159924	-1.51414	-0.551077
13284	ZFP451	na	0.75267	-0.712772	-1.43594	2.01459	0.350232	1.29511	0.196183	1.90478	-0.619559	-0.655642	0.363441
4496	EDARADD	EDARADD:EDAR-associated death domain	-0.144556	-0.712109	-1.56066	2.19161	0.407884	0.654533	1.08019	1.46748	0.336066	-1.97348	0.157634
790	4930524B15RIK	na	-0.514495	-0.711941	-1.383	1.94257	0.424033	0.432475	0.973715	1.13191	-1.07878	0.430525	-0.962647
13245	ZFP329	na	0.722387	-0.711205	-1.50457	2.11552	0.376375	0.680392	0.0876654	1.42994	-0.168638	-1.94146	-0.205607
3322	CLCN6	CLCN6:chloride channel 6	-0.229427	-0.711045	-1.27936	1.79926	0.401092	0.167803	0.271235	1.15726	-0.420347	-0.644982	-1.17644
6064	HOXB6	HOXB6:homeobox B6	-0.0397585	-0.710741	-1.12917	1.58872	0.454174	0.0989658	-0.142043	0.373504	-1.00083	-0.868828	-1.18742
13195	ZFP11	na	0.690596	-0.710341	-1.45422	2.04722	0.395731	0.472494	0.999975	1.69924	0.645907	-0.815481	-1.02138
13223	ZFP238	na	0.7066	-0.709871	-1.17499	1.65522	0.451758	0.362518	0.611428	0.625154	-1.09071	-0.367772	-0.467401
2667	CACNB2	CACNB2:calcium channel, voltage-dependent, beta 2 subunit	-0.283198	-0.709098	-1.29818	1.83074	0.43325	0.408051	0.624783	0.121169	-0.970494	-0.209619	-1.56042
984	5830454E08RIK	na	-0.479656	-0.708028	-1.26	1.77959	0.438613	0.203572	0.505926	0.590782	-0.261832	-1.45759	-0.760294
13303	ZFP53	na	0.769334	-0.706154	-1.35674	1.92131	0.341965	0.837066	0.659995	2.26357	-0.0789989	-0.13464	-0.0959449
2317	BC017612	na	-0.314561	-0.705708	-1.27571	1.8077	0.407191	0.253399	1.30216	0.68324	-0.0607628	-0.917466	-0.610102
6562	KATNA1	KATNA1:katanin p60 (ATPase-containing) subunit A 1	-0.00775246	-0.705626	-1.41531	2.00575	0.427445	0.774876	1.14447	0.883913	0.0837043	-1.64486	0.118483
12430	TRP63	na	0.476614	-0.705431	-1.47938	2.09713	0.427719	0.275866	1.06707	0.355921	0.345855	-1.38812	-1.69702
13155	ZCCHC7	ZCCHC7:zinc finger, CCHC domain containing 7	0.670107	-0.705421	-1.46365	2.07486	0.430502	0.622738	0.518497	0.615893	-0.136561	-2.19562	-0.301647
3286	CIDEB	CIDEB:cell death-inducing DFFA-like effector b	-0.232298	-0.704613	-1.18748	1.6853	0.449007	1.23766	0.965083	0.876125	-0.651342	0.161586	0.00617613
5277	GAPDHS	GAPDHS:glyceraldehyde-3-phosphate dehydrogenase, spermatogenic	-0.0915224	-0.704066	-1.41847	2.01469	0.339058	0.706262	1.37619	-0.487608	-0.394532	-1.02638	-1.23966
6684	KHK	KHK:ketohexokinase (fructokinase)	0.000374	-0.703944	-1.3363	1.8983	0.422918	0.106011	0.825754	0.344261	-0.186872	-0.851573	-1.69443
10532	SEC24B	SEC24B:SEC24 related gene family, member B (S. cerevisiae)	0.264637	-0.703925	-1.29136	1.83452	0.425696	0.60761	0.85736	1.29784	-0.18874	0.159224	-1.08177
1037	6820408C15RIK	na	-0.470828	-0.703631	-1.19018	1.69148	0.443759	0.727832	0.935352	0.372727	-0.773998	-0.0651966	-0.695432
7518	MIPEP	MIPEP:mitochondrial intermediate peptidase	0.0542908	-0.702631	-1.45914	2.07668	0.411598	0.692333	0.545174	1.45476	0.453683	-1.62436	-0.514465
3155	CEP164	CEP164:centrosomal protein 164kDa	-0.242658	-0.701863	-1.25644	1.79015	0.409494	0.854299	0.694895	1.66525	-0.0338965	-0.631734	0.11076
8654	PAQR6	PAQR6:progestin and adipoQ receptor family member VI	0.128559	-0.701041	-1.22941	1.75369	0.426897	-0.26429	0.552776	0.154792	-0.939675	-0.746134	-1.55914
3887	CYP4F15	na	-0.186633	-0.700226	-1.28764	1.83889	0.411562	0.679848	0.187155	1.21637	-0.948908	0.0126165	-0.843258
5988	HIPK2	HIPK2:homeodomain interacting protein kinase 2	-0.044833	-0.699893	-1.44595	2.06596	0.37934	0.591929	-0.275341	1.18056	-0.0971284	-1.8183	-0.925281
6345	IL2RB	IL2RB:interleukin 2 receptor, beta	-0.0216947	-0.698919	-1.26122	1.80454	0.391199	0.912641	0.3543	-0.406871	-0.940104	-0.852967	-1.13053
2470	BLOC1S2	BLOC1S2:biogenesis of lysosome-related organelles complex-1, subunit 2	-0.300755	-0.6989	-1.06265	1.52046	0.480186	1.40816	1.26535	1.24577	0.413334	0.088764	0.229242
12593	TXNDC3	TXNDC3:thioredoxin domain containing 3 (spermatozoa)	0.505875	-0.69842	-1.24369	1.78071	0.410695	0.443985	1.43109	0.608026	-0.134247	-0.812455	-0.301249
11824	TCF7L2	TCF7L2:transcription factor 7-like 2 (T-cell specific, HMG-box)	0.391695	-0.698205	-1.51645	2.17193	0.464511	0.624598	0.888745	0.499217	0.648931	-1.69835	-1.48736
10236	RPL22	RPL22:ribosomal protein L22	0.241545	-0.696975	-1.52045	2.1815	0.415347	0.783141	1.02079	0.189292	-0.0859778	-2.3095	-0.172645
4444	E130308A19RIK	na	-0.147849	-0.696912	-1.35527	1.94469	0.411338	1.02565	1.21356	0.257076	0.193573	-1.33381	-0.429303
2523	BRF1	BRF1:BRF1 homolog, subunit of RNA polymerase III transcription initiation factor IIIB (S. cerevisiae)	-0.295708	-0.696513	-1.23508	1.77324	0.444816	0.267606	0.641833	0.528269	-0.5191	-1.43055	-0.317894
9939	RBM8A	RBM8A:RNA binding motif protein 8A	0.21832	-0.695723	-1.21729	1.74967	0.44873	1.27678	1.62596	1.39743	0.731255	0.288153	-0.371097
9084	PLAC8L1	PLAC8L1:PLAC8-like 1	0.157281	-0.695506	-1.31918	1.89671	0.415294	0.916316	0.263294	1.20414	0.100097	-1.25593	-0.417948
3047	CDC5L	CDC5L:CDC5 cell division cycle 5-like (S. pombe)	-0.251031	-0.695386	-1.31906	1.89688	0.407071	1.63141	0.703217	1.67859	0.567318	-0.671399	0.160104
12420	TRMU	TRMU:tRNA 5-methylaminomethyl-2-thiouridylate methyltransferase	0.474989	-0.693655	-1.3521	1.94924	0.382493	-0.235696	0.427843	1.16934	-0.420027	-1.57974	-0.695061
515	2610002J02RIK	na	-0.581846	-0.693633	-1.37681	1.98492	0.400039	1.14614	0.984306	-0.0036743	0.132182	-1.403	-0.732837
2293	BC002059	na	-0.316897	-0.693608	-1.59734	2.30294	0.419445	1.55616	0.238637	1.22927	0.9109	-0.875808	-1.80305
4508	EEA1	EEA1:early endosome antigen 1, 162kD	-0.143751	-0.692701	-1.2461	1.7989	0.446955	0.715941	0.992516	1.08363	0.317513	-0.302288	-0.961445
9921	RBM14	RBM14:RNA binding motif protein 14	0.21704	-0.69213	-1.35751	1.96136	0.348213	1.60779	0.0802888	1.76804	-0.209238	-0.384437	-0.0227494
9193	PNMA5	PNMA5:paraneoplastic antigen like 5	0.164803	-0.691469	-1.48225	2.14363	0.328346	0.257995	1.85446	0.0179377	-1.66876	-0.32013	-0.327477
2888	CCL22	CCL22:chemokine (C-C motif) ligand 22	-0.264248	-0.691381	-1.27948	1.85061	0.445804	1.25166	0.997421	1.18119	0.487558	-0.962094	0.0663801
10116	RIPK2	RIPK2:receptor-interacting serine-threonine kinase 2	0.231943	-0.691015	-1.57603	2.28074	0.479069	1.45408	1.37248	1.0891	-0.654451	-1.53141	1.37344
12303	TPK1	TPK1:thiamin pyrophosphokinase 1	0.455793	-0.688482	-1.56114	2.26752	0.464642	0.99758	1.20739	0.656658	0.919272	-1.97329	-0.767795
3942	D3BWG0562E	na	-0.182666	-0.688267	-1.53848	2.23529	0.292707	-0.329698	2.03957	0.363724	-1.6081	-0.796053	-0.137684
9122	PLEKHA7	PLEKHA7:pleckstrin homology domain containing, family A member 7	0.159797	-0.688091	-1.5069	2.18998	0.40297	1.85006	0.574925	0.652184	0.824262	-0.993443	-1.27436
12115	TMEM18	TMEM18:transmembrane protein 18	0.428841	-0.687625	-1.09212	1.58824	0.468245	1.12941	0.982776	0.684071	-0.116121	0.0147592	-0.378732
13238	ZFP295	na	0.7173	-0.68664	-1.33957	1.95091	0.363657	0.965782	0.00611376	1.69058	-0.00846877	-0.744964	-0.602811
4338	DPPA2	DPPA2:developmental pluripotency associated 2	-0.155021	-0.686535	-1.56543	2.28019	0.265325	-0.26011	2.13489	2.3712	0.120412	-0.00326512	-0.567456
613	3100002H09RIK	na	-0.555658	-0.683982	-1.25049	1.82825	0.432886	0.55428	1.12616	1.34014	-0.206941	-0.85369	0.329727
10224	RPIA	RPIA:ribose 5-phosphate isomerase A (ribose 5-phosphate epimerase)	0.240713	-0.683361	-1.47662	2.16082	0.442979	0.61114	0.431533	1.34644	-1.47563	-1.26553	0.700412
8876	PET2	na	0.143495	-0.682945	-1.38892	2.03372	0.392846	1.22391	1.3618	0.0996769	-1.41243	-0.239396	0.170454
3039	CDC42BPG	CDC42BPG:CDC42 binding protein kinase gamma (DMPK-like)	-0.251707	-0.681195	-1.21424	1.78251	0.441591	0.735087	0.330011	0.0212758	-0.306831	-1.3645	-0.885012
299	1700081L11RIK	na	-0.659538	-0.681005	-1.38464	2.03323	0.422747	0.423217	0.659058	1.27782	0.0822522	-1.71945	-0.156631
4505	EDN3	EDN3:endothelin 3	-0.143958	-0.680696	-1.55914	2.2905	0.257025	1.16887	-0.752742	2.16192	-1.01764	-0.731235	-0.350487
8411	OBFC1	OBFC1:oligonucleotide/oligosaccharide-binding fold containing 1	0.112339	-0.680678	-1.1508	1.69066	0.45	1.6028	0.942691	1.43179	0.346932	0.390636	-0.212679
442	2310028H24RIK	na	-0.604095	-0.680365	-1.4579	2.14282	0.324962	1.78267	-0.337836	0.430963	-0.0957102	-1.39144	-1.01076
11930	TH1L	TH1L:TH1-like (Drosophila)	0.404382	-0.680116	-1.35967	1.99917	0.376872	0.171498	0.961584	1.7612	0.293219	-0.533317	-0.944629
2162	AU040829	na	-0.329852	-0.67982	-1.15953	1.70565	0.45272	0.352292	0.451819	-0.125881	-0.514868	-0.971431	-1.31407
12498	TSPAN8	TSPAN8:tetraspanin 8	0.48784	-0.679107	-1.20862	1.77971	0.452416	0.450427	0.349212	-0.0454707	-0.319396	-1.4455	-1.10679
7938	NAPG	NAPG:N-ethylmaleimide-sensitive factor attachment protein, gamma	0.0816175	-0.678276	-1.27771	1.88376	0.436039	0.608863	0.861377	1.38878	0.425201	-0.41077	-0.988538
1904	ARID1B	ARID1B:AT rich interactive domain 1B (SWI1-like)	-0.356484	-0.677128	-1.35363	1.99908	0.453434	0.706038	0.562655	0.190957	0.207382	-1.70826	-1.10038
8076	NEUROG2	NEUROG2:neurogenin 2	0.0906329	-0.677021	-1.44731	2.13776	0.3263	0.136341	2.10588	0.442945	-0.780852	0.203637	-1.07955
10863	SLC1A1	SLC1A1:solute carrier family 1 (neuronal/epithelial high affinity glutamate transporter, system Xag), member 1	0.29277	-0.676992	-1.35217	1.99731	0.401042	1.34089	0.424791	0.0473028	0.102001	-1.36902	-0.976489
13131	ZBTB9	ZBTB9:zinc finger and BTB domain containing 9	0.657846	-0.676524	-1.4539	2.14908	0.362559	1.39179	-0.315413	1.15205	-1.67861	0.0318052	-0.486481
4718	EPS15	EPS15:epidermal growth factor receptor pathway substrate 15	-0.129223	-0.675573	-1.47695	2.18622	0.29441	-0.103614	0.0714217	2.06688	-0.730155	-1.411	-0.255007
4282	DNASE1L3	DNASE1L3:deoxyribonuclease I-like 3	-0.1587	-0.675199	-1.17683	1.74294	0.453697	1.42467	1.20238	1.7925	0.0802144	0.853678	-0.0448419
7145	LSM6	LSM6:LSM6 homolog, U6 small nuclear RNA associated (S. cerevisiae)	0.0302303	-0.67477	-1.50271	2.22699	0.433088	1.53078	1.14912	0.666921	0.64049	-1.90399	0.102206
2988	CD3G	CD3G:CD3g molecule, gamma (CD3-TCR complex)	-0.255782	-0.674553	-1.27318	1.88744	0.4365	0.455645	0.742493	-0.111772	-0.111566	-1.38579	-1.23582
8337	NUDCD1	NUDCD1:NudC domain containing 1	0.107251	-0.673546	-1.11381	1.65365	0.461372	1.31399	1.89927	1.49304	0.733201	0.157462	0.474219
12858	VKORC1L1	VKORC1L1:vitamin K epoxide reductase complex, subunit 1-like 1	0.565076	-0.673442	-1.26676	1.88102	0.408427	1.26158	1.61811	0.408137	0.238263	-0.75456	0.00384396
267	1700040I03RIK	na	-0.67483	-0.673307	-1.22021	1.81226	0.445772	1.62148	1.58047	0.969001	0.841129	-0.242273	-0.0885305
12320	TRAF1	TRAF1:TNF receptor-associated factor 1	0.458606	-0.673122	-1.35748	2.01669	0.369136	1.46464	-0.149198	1.21198	-0.280702	-0.0871685	-1.17713
11191	SMYD4	SMYD4:SET and MYND domain containing 4	0.323204	-0.672768	-1.22266	1.81735	0.446163	0.796327	0.961853	1.40439	0.171974	-0.889745	0.212374
10099	RIC3	RIC3:resistance to inhibitors of cholinesterase 3 homolog (C. elegans)	0.230712	-0.672602	-1.42427	2.11755	0.456419	0.24394	0.711387	0.955676	-1.78856	0.49092	-1.06417
682	4921513D23RIK	na	-0.53892	-0.671396	-1.46162	2.17698	0.446286	0.885994	0.283707	0.998672	-0.563813	-2.0826	0.429939
6250	IFT57	IFT57:intraflagellar transport 57 homolog (Chlamydomonas)	-0.0278652	-0.671331	-1.43563	2.13849	0.453364	1.23065	0.330755	0.886671	0.724332	-1.16418	-1.41898
7025	LMO7	LMO7:LIM domain 7	0.0224996	-0.670167	-1.42866	2.1318	0.453137	0.246696	0.897452	1.04813	0.592835	-1.68556	-1.00097
3123	CEACAM12	na	-0.245172	-0.669758	-1.12943	1.68632	0.473305	1.16193	1.23728	1.10941	-0.0197374	0.5354	-0.395322
9653	PTPN13	PTPN13:protein tyrosine phosphatase, non-receptor type 13 (APO-1/CD95 (Fas)-associated phosphatase)	0.197307	-0.669336	-1.40306	2.09619	0.449938	0.26249	0.351309	0.968817	0.300922	-1.92462	-1.00286
6046	HOOK3	HOOK3:hook homolog 3 (Drosophila)	-0.040894	-0.668978	-1.29056	1.92915	0.433521	0.52325	0.0158572	0.896814	-0.131007	-1.65695	-0.647795
6318	IL18R1	IL18R1:interleukin 18 receptor 1	-0.023454	-0.668455	-1.21993	1.825	0.443776	0.552336	0.464914	-0.172312	-1.00807	-0.313465	-1.49332
695	4922502D21RIK	na	-0.535497	-0.668144	-1.62577	2.43326	0.264882	2.47317	0.00356424	-0.0691916	-1.81931	0.205159	-0.855599
5061	FLT3L	na	-0.10575	-0.667998	-1.21712	1.82205	0.401366	0.481336	0.957254	-0.409925	-0.903026	-0.99612	-0.723563
7978	NCOA2	NCOA2:nuclear receptor coactivator 2	0.0841603	-0.667925	-1.29446	1.93803	0.418419	0.145094	1.18637	1.15754	0.273554	-1.08896	-0.578969
13123	ZBTB44	ZBTB44:zinc finger and BTB domain containing 44	0.654286	-0.667867	-1.19061	1.78271	0.435535	-0.183246	0.739612	0.160458	-0.56736	-1.428	-0.859654
8156	NLGN1	NLGN1:neuroligin 1	0.0957237	-0.667679	-1.22702	1.83774	0.437275	0.203547	0.686368	-0.193523	-0.985229	-1.58781	-0.411634
9215	POLB	POLB:polymerase (DNA directed), beta	0.166423	-0.666965	-1.3538	2.02979	0.440839	1.08106	0.744002	1.42856	0.376424	-1.43461	0.2504
12732	UPF3B	UPF3B:UPF3 regulator of nonsense transcripts homolog B (yeast)	0.534595	-0.66661	-1.13538	1.70322	0.460431	0.419468	0.406132	0.926355	-0.152482	-0.962028	-0.539679
12855	VIPR2	VIPR2:vasoactive intestinal peptide receptor 2	0.564346	-0.665989	-1.41939	2.13126	0.325766	0.615428	1.62405	-0.603992	-1.40266	-0.912677	-0.307363
4368	DSP	DSP:desmoplakin	-0.153048	-0.665752	-1.47648	2.21776	0.382369	0.708916	1.69289	0.0580593	0.213674	-1.92554	-0.257703
3099	CDKN1B	CDKN1B:cyclin-dependent kinase inhibitor 1B (p27, Kip1)	-0.246995	-0.665485	-1.41431	2.12523	0.452444	0.878006	0.596124	0.427753	0.145651	-2.15168	-0.33502
6638	KCNN3	KCNN3:potassium intermediate/small conductance calcium-activated channel, subfamily N, member 3	-0.00276134	-0.665313	-1.45179	2.18211	0.297127	1.14651	1.70967	-0.76377	-0.457481	-1.06322	-0.742255
902	4933411O13RIK	na	-0.493562	-0.664051	-1.38645	2.08787	0.31787	2.05114	-0.0354782	0.382964	-0.414854	-1.02464	-0.321232
11971	TIGD3	TIGD3:tigger transposable element derived 3	0.409706	-0.663778	-1.21772	1.83453	0.40142	-0.387141	0.961465	0.668977	-0.727457	-0.997245	-0.685161
13286	ZFP455	na	0.75432	-0.663308	-1.15945	1.74798	0.469308	0.462119	0.456556	0.303851	-0.327981	-1.40309	-0.524755
2257	BAI3	BAI3:brain-specific angiogenesis inhibitor 3	-0.320509	-0.663243	-1.44087	2.17246	0.458602	0.463391	0.976589	1.26126	-1.73142	0.762862	-0.652822
11220	SNRPD1	SNRPD1:small nuclear ribonucleoprotein D1 polypeptide 16kDa	0.326086	-0.662965	-1.11346	1.67951	0.4735	1.14132	1.51023	1.28126	0.68306	-0.074436	-0.0161859
2265	BANP	BANP:BTG3 associated nuclear protein	-0.319669	-0.662717	-1.50264	2.26739	0.359361	2.09611	0.597069	0.356328	-1.80163	0.137869	0.205349
232	1700025F22RIK	na	-0.693291	-0.662469	-1.50222	2.2676	0.463353	0.996273	0.575703	1.44347	-1.88706	-0.54463	0.940484
3055	CDCA7	CDCA7:cell division cycle associated 7	-0.250463	-0.661842	-1.11072	1.67823	0.45804	1.22207	0.873191	1.62176	0.433215	-0.0411804	-0.00718128
4606	ELF3	ELF3:E74-like factor 3 (ets domain transcription factor, epithelial-specific )	-0.137042	-0.661086	-1.11727	1.69005	0.462505	1.38808	0.844264	1.42093	0.407603	0.179086	-0.285223
891	4933405L10RIK	na	-0.495764	-0.661018	-1.51221	2.2877	0.334502	-0.359399	1.88358	0.937883	-1.84994	0.0236249	-0.248248
1292	ACBD4	ACBD4:acyl-Coenzyme A binding domain containing 4	-0.43116	-0.661016	-1.2895	1.95079	0.389368	0.607914	1.01129	-0.491817	-0.598168	-1.50309	-0.639858
6900	LCK	LCK:lymphocyte-specific protein tyrosine kinase	0.014257	-0.660585	-1.30054	1.96877	0.41276	0.55821	0.779935	1.75287	-0.930568	0.500741	-0.380783
6849	LACE1	LACE1:lactation elevated 1	0.0110185	-0.660034	-1.15716	1.75318	0.435595	0.423228	-0.285263	0.725846	-1.18536	-0.755596	-0.666697
4976	FFAR2	FFAR2:free fatty acid receptor 2	-0.111576	-0.659887	-1.0699	1.62133	0.469227	-0.0209721	-0.346289	0.323306	-1.12624	-0.936303	-1.1911
4393	DUSP15	DUSP15:dual specificity phosphatase 15	-0.151255	-0.659306	-1.114	1.68965	0.47731	0.131894	-0.121489	0.0181016	-1.48842	-1.23226	-0.592815
7104	LRRC45	LRRC45:leucine rich repeat containing 45	0.0273997	-0.658917	-1.44533	2.19349	0.345993	0.202704	0.544191	2.13707	-1.29085	0.4402	-0.601363
9436	PRKAA1	PRKAA1:protein kinase, AMP-activated, alpha 1 catalytic subunit	0.181696	-0.657383	-1.18655	1.80496	0.42193	0.257711	-0.119456	1.03931	-0.520313	-1.16402	-0.697758
9173	PML	PML:promyelocytic leukemia	0.163369	-0.657115	-1.26953	1.93197	0.376574	1.61102	0.43295	2.10996	0.409234	-0.0463383	-0.0175472
4727	ERBB3	ERBB3:v-erb-b2 erythroblastic leukemia viral oncogene homolog 3 (avian)	-0.128661	-0.657035	-1.36497	2.07747	0.460927	0.839247	0.890545	0.678303	0.229508	-1.87485	-0.0414663
178	1700012B15RIK	na	-0.727059	-0.656231	-1.29218	1.96909	0.453213	0.224969	0.145541	0.705059	-0.676908	-1.94811	-0.175944
10394	SAFB2	SAFB2:scaffold attachment factor B2	0.253298	-0.655895	-1.11279	1.6966	0.467671	0.675916	0.682283	1.16518	-0.029961	-0.735955	-0.0490832
8761	PCP4	PCP4:Purkinje cell protein 4	0.13587	-0.654642	-1.0814	1.65189	0.479425	-0.110792	0.22662	-0.0963041	-1.49672	-0.836945	-0.891011
2536	BRWD1	BRWD1:bromodomain and WD repeat domain containing 1	-0.294595	-0.654532	-1.40908	2.15281	0.438906	0.57801	0.306496	1.23164	0.231087	-2.04199	-0.3002
12649	UBE2V2	UBE2V2:ubiquitin-conjugating enzyme E2 variant 2	0.516673	-0.654326	-1.43749	2.1969	0.465757	1.2211	1.33735	1.0915	0.768149	-1.76065	0.329995
11124	SLITRK3	SLITRK3:SLIT and NTRK-like family, member 3	0.316764	-0.653711	-1.27952	1.95731	0.38281	-0.338262	1.29827	0.359532	-0.912898	-0.345937	-1.26018
5847	H2-K1	na	-0.0543609	-0.652906	-1.26236	1.93344	0.398602	0.638147	0.877325	-0.533042	-0.518579	-1.47699	-0.809064
10640	SETD2	SETD2:SET domain containing 2	0.27359	-0.652862	-1.4752	2.2596	0.44729	0.507859	1.34697	0.617506	0.450794	-2.21656	-0.187511
5158	FSTL5	FSTL5:follistatin-like 5	-0.0992921	-0.650909	-1.4117	2.16881	0.375214	-0.170811	0.388207	1.59799	0.0794055	-1.80232	-0.696793
11041	SLC4A8	SLC4A8:solute carrier family 4, sodium bicarbonate cotransporter, member 8	0.308952	-0.650625	-1.38341	2.12627	0.326174	1.1003	1.46766	-0.728751	-0.746448	-0.40833	-1.15624
13084	YPEL2	YPEL2:yippee-like 2 (Drosophila)	0.638158	-0.650521	-1.33165	2.04705	0.457761	0.569212	0.663763	0.0462045	-0.723913	-2.02989	0.0380273
13252	ZFP353	na	0.728073	-0.650308	-1.45398	2.23583	0.299487	2.30736	0.326564	-0.0363436	-1.03194	0.172163	-0.904575
6990	LIME1	LIME1:Lck interacting transmembrane adaptor 1	0.0202646	-0.649996	-1.22364	1.88253	0.458986	0.654014	0.0402405	0.0653885	-1.59259	-1.15849	-0.160184
12522	TTC18	TTC18:tetratricopeptide repeat domain 18	0.492524	-0.649542	-1.35364	2.084	0.357148	-0.392606	1.50494	0.24875	-0.697711	-0.379322	-1.62281
10643	SETD5	SETD5:SET domain containing 5	0.27385	-0.649462	-1.31542	2.0254	0.459386	0.887541	1.16765	1.4054	0.60249	-1.33024	0.242092
3095	CDKL2	CDKL2:cyclin-dependent kinase-like 2 (CDC2-related kinase)	-0.247345	-0.649183	-1.35979	2.09461	0.426309	-0.0937671	0.300221	1.19518	0.213641	-1.64041	-1.25096
5075	FMR1	FMR1:fragile X mental retardation 1	-0.1048	-0.648295	-1.35701	2.09319	0.426724	1.50513	0.22478	0.915835	0.537146	-1.43621	-0.526223
4366	DSG2	DSG2:desmoglein 2	-0.153224	-0.648021	-1.19762	1.84811	0.438192	0.286717	0.17753	1.12589	-0.0377969	-0.991993	-0.972919
11997	TJP1	TJP1:tight junction protein 1 (zona occludens 1)	0.412781	-0.647113	-1.38683	2.1431	0.375551	-0.153722	1.03094	1.70206	0.317911	-1.37233	-0.526788
3773	CTSW	CTSW:cathepsin W (lymphopain)	-0.194867	-0.646993	-1.2085	1.86788	0.427904	0.244846	0.847323	-0.316118	-0.502173	-1.53516	-0.81213
9498	PRPF38B	PRPF38B:PRP38 pre-mRNA processing factor 38 (yeast) domain containing B	0.186176	-0.646921	-1.25552	1.94076	0.449963	1.29211	1.06383	1.8674	0.909074	-0.709005	0.256715
11156	SMC3	SMC3:structural maintenance of chromosomes 3	0.319927	-0.646258	-1.37344	2.12522	0.441889	0.777547	1.67921	1.57242	0.805569	-1.31613	0.419429
12543	TTLL10	TTLL10:tubulin tyrosine ligase-like family, member 10	0.496604	-0.645746	-1.179	1.82579	0.460936	0.150924	-0.312585	0.338276	-0.564601	-1.80578	-0.99
9103	PLCH2	PLCH2:phospholipase C, eta 2	0.158505	-0.645438	-1.18719	1.83936	0.448327	0.302594	0.523155	-0.33263	-0.638496	-1.7008	-0.729169
3279	CHUK	CHUK:conserved helix-loop-helix ubiquitous kinase	-0.232863	-0.644951	-1.42359	2.20728	0.391051	1.28826	-0.277235	1.16352	0.0557574	-1.91655	-0.235423
4112	DEFB6	na	-0.170478	-0.644686	-1.40589	2.18073	0.483888	0.577158	0.877686	0.34396	0.527829	-2.07308	-0.873599
10663	SFMBT2	SFMBT2:Scm-like with four mbt domains 2	0.275552	-0.644615	-1.17608	1.82447	0.46483	0.443948	0.859015	0.244603	-1.28096	-0.695671	-0.00404717
9428	PRF1	PRF1:perforin 1 (pore forming protein)	0.18114	-0.644257	-1.19444	1.85398	0.414436	0.827847	0.409065	-0.514836	-0.916458	-0.641928	-1.30286
2776	CASP8AP2	CASP8AP2:CASP8 associated protein 2	-0.273652	-0.644037	-1.10779	1.72007	0.482041	1.32989	1.39038	1.54769	0.699726	-0.275472	0.52033
6411	INTS3	INTS3:integrator complex subunit 3	-0.0175578	-0.643442	-1.26957	1.97309	0.463635	1.48302	0.982322	0.948761	-1.11269	0.00115995	0.716915
11089	SLC9A3	SLC9A3:solute carrier family 9 (sodium/hydrogen exchanger), member 3	0.313324	-0.643059	-1.08871	1.69301	0.462232	0.738167	0.290417	-0.0838822	-0.685516	-1.06133	-0.57457
2313	BC016423	na	-0.314887	-0.642826	-1.40103	2.17948	0.451576	0.705734	0.736441	1.49456	0.582291	-1.82107	-0.0275751
2700	CALR4	na	-0.280121	-0.642627	-1.28767	2.00376	0.387254	0.116608	1.58947	0.259776	-0.421826	-0.143943	-1.33139
8519	ORC4L	ORC4L:origin recognition complex, subunit 4-like (yeast)	0.119497	-0.642332	-1.36708	2.1283	0.478339	1.15867	1.12258	1.05192	0.798368	-1.61767	0.0512423
5630	GPR174	GPR174:G protein-coupled receptor 174	-0.0684113	-0.642317	-1.19949	1.86744	0.399997	1.22414	-0.289897	0.380959	-0.935265	-0.815569	-0.532438
12995	WIZ	WIZ:-	0.604628	-0.642058	-1.30763	2.03662	0.355204	-0.929183	1.07818	0.378833	-0.722028	-1.30626	-1.36676
4903	FBXO11	FBXO11:F-box protein 11	-0.116572	-0.640861	-1.39814	2.18167	0.467833	1.40221	0.783619	0.342524	0.840884	-1.41161	-1.09534
12262	TNRC6C	TNRC6C:trinucleotide repeat containing 6C	0.450085	-0.640538	-1.25815	1.96421	0.476955	0.427929	0.10455	0.256503	-0.0651051	-1.94507	-0.975309
9372	PPP2R2C	PPP2R2C:protein phosphatase 2 (formerly 2A), regulatory subunit B (PR 52), gamma isoform	0.177399	-0.640398	-1.30735	2.04147	0.37345	1.16676	0.761507	-0.641019	-0.280757	-1.05225	-1.30179
8636	PANK2	PANK2:pantothenate kinase 2 (Hallervorden-Spatz syndrome)	0.127383	-0.639963	-1.41615	2.21286	0.453466	0.74848	1.5555	1.54622	0.859555	-1.61076	0.352965
180	1700013D24RIK	na	-0.725132	-0.63968	-1.37921	2.1561	0.351506	1.76516	1.02221	-0.36524	-1.23564	-0.633446	0.153576
5369	GGA3	GGA3:golgi associated, gamma adaptin ear containing, ARF binding protein 3	-0.0852259	-0.639382	-1.27035	1.98683	0.40772	0.927121	-0.501393	0.680894	-1.06328	-1.43985	-0.201288
1880	ARHGAP5	ARHGAP5:Rho GTPase activating protein 5	-0.358973	-0.638905	-1.3389	2.09562	0.425891	0.603914	0.019397	1.35984	0.304579	-1.63869	-0.699438
9221	POLDIP3	POLDIP3:polymerase (DNA-directed), delta interacting protein 3	0.16675	-0.638668	-1.31853	2.06449	0.454909	0.168614	0.435691	0.978059	0.0745758	-1.95838	-0.489412
13293	ZFP51	na	0.759802	-0.637946	-1.41564	2.21906	0.450266	1.56343	0.42358	0.893655	0.761779	-1.77657	-0.351462
10386	S100PBP	S100PBP:S100P binding protein	0.252721	-0.637827	-1.42302	2.23104	0.456729	0.618408	1.12954	1.45166	0.485332	-1.91639	0.361619
5297	GATAD1	GATAD1:GATA zinc finger domain containing 1	-0.0901639	-0.637192	-1.29741	2.03613	0.455161	0.656119	0.843264	1.4088	0.11681	-1.47845	0.377607
2797	CBLN2	CBLN2:cerebellin 2 precursor	-0.271802	-0.636872	-1.31113	2.05871	0.375384	-0.0597448	1.77959	1.06669	-1.10226	-0.0392053	-0.005404
9757	RAB23	RAB23:RAB23, member RAS oncogene family	0.204547	-0.636753	-1.39951	2.19788	0.365597	0.79018	-0.0130111	1.95221	0.166942	-1.55721	-0.0788755
10673	SFRS14	SFRS14:splicing factor, arginine/serine-rich 14	0.276365	-0.636676	-1.25212	1.96664	0.476625	0.325606	0.648659	0.427687	-0.63406	-1.79493	0.0745918
191	1700016M24RIK	na	-0.718341	-0.63652	-1.17301	1.84284	0.419763	0.370682	0.632628	1.62197	0.0112548	-0.238169	-0.666827
1363	ACVR1B	ACVR1B:activin A receptor, type IB	-0.42163	-0.635819	-1.22233	1.92245	0.458209	0.0193065	0.745207	0.00722141	-0.144938	-1.68201	-1.0683
11128	SLK	SLK:STE20-like kinase (yeast)	0.317254	-0.635085	-1.05552	1.66201	0.471444	0.790836	1.15323	1.57989	0.127189	0.286301	-0.0560849
1218	ABCB1B	na	-0.442149	-0.63474	-1.23624	1.94763	0.436803	1.29534	1.09479	0.222702	-1.19103	-0.0919104	0.187061
12301	TPH2	TPH2:tryptophan hydroxylase 2	0.455595	-0.634365	-1.23059	1.93988	0.412121	-0.175557	0.0650555	1.14045	-1.56088	-0.543265	-0.557681
2692	CALM2	CALM2:calmodulin 2 (phosphorylase kinase, delta)	-0.280909	-0.632374	-1.28596	2.03354	0.488607	0.546211	0.401535	0.355653	0.230105	-1.9083	-0.876281
1977	ARV1	ARV1:ARV1 homolog (S. cerevisiae)	-0.348523	-0.631835	-1.25837	1.99161	0.428316	-0.222317	1.09475	0.321358	-0.0150356	-1.45265	-1.11364
6720	KISS1R	KISS1R:KISS1 receptor	0.0026509	-0.631531	-1.38846	2.19855	0.34503	-0.927458	1.28303	0.686158	-1.87619	-0.487401	-0.76005
2591	C1D	C1D:-	-0.289975	-0.631163	-1.41146	2.23628	0.42791	-0.0156608	0.70696	1.42997	0.381685	-2.03738	-0.457408
1179	AA388235	na	-0.448266	-0.630516	-1.44015	2.28408	0.304755	-0.39102	1.72392	2.22528	-0.743864	0.398106	-0.416518
11772	TBC1D8	TBC1D8:TBC1 domain family, member 8 (with GRAM domain)	0.385349	-0.630265	-1.23778	1.96391	0.44918	0.294106	0.807136	-0.214637	-0.172087	-1.77806	-0.876593
5268	GALNTL4	GALNTL4:UDP-N-acetyl-alpha-D-galactosamine:polypeptide N-acetylgalactosaminyltransferase-like 4	-0.0920934	-0.630228	-1.31671	2.08926	0.486103	0.491119	0.368208	0.679248	0.273207	-2.03202	-0.65275
8106	NFRKB	NFRKB:nuclear factor related to kappaB binding protein	0.0925285	-0.629494	-1.27803	2.03026	0.451709	0.101425	0.506014	1.06515	0.0668668	-1.77918	-0.449196
10451	SCEL	SCEL:sciellin	0.257738	-0.629431	-1.29815	2.06243	0.468479	0.0473625	0.75222	0.33502	0.00685387	-2.08599	-0.680724
1947	ARNT2	ARNT2:aryl-hydrocarbon receptor nuclear translocator 2	-0.35191	-0.627148	-1.22735	1.95703	0.382181	0.371307	1.07212	-0.724834	-0.703252	-1.20374	-1.05646
1040	8030423J24RIK	na	-0.470138	-0.626159	-1.28643	2.05449	0.424459	1.14496	-0.103648	0.109691	-1.9122	-0.247968	-0.548129
4029	DCP2	DCP2:DCP2 decapping enzyme homolog (S. cerevisiae)	-0.176671	-0.62581	-1.20175	1.92031	0.433768	1.28969	0.469658	1.72781	-0.577152	-0.15249	0.611546
6343	IL28RA	IL28RA:interleukin 28 receptor, alpha (interferon, lambda receptor)	-0.0218204	-0.625426	-1.4078	2.25095	0.436482	0.378086	1.3899	0.14942	0.240096	-2.22448	-0.321614
10879	SLC22A18	SLC22A18:solute carrier family 22 (organic cation transporter), member 18	0.294246	-0.624551	-1.41672	2.26839	0.429504	0.124114	1.65912	0.379407	-1.04726	0.673027	-1.7133
11575	STX16	STX16:syntaxin 16	0.362381	-0.624378	-1.31211	2.10146	0.443914	0.709009	0.481003	1.58911	0.5303	-1.51334	-0.174158
3941	D330028D13RIK	na	-0.182754	-0.624144	-1.24061	1.98769	0.46958	0.0605791	0.623037	0.646869	-0.165938	-1.87452	-0.350869
5179	FUT7	FUT7:fucosyltransferase 7 (alpha (1,3) fucosyltransferase)	-0.0979231	-0.623822	-1.156	1.8531	0.48218	0.690782	1.18272	0.865295	-0.268585	-0.949468	0.488847
12777	USP37	USP37:ubiquitin specific peptidase 37	0.54572	-0.623688	-1.14472	1.8354	0.478872	1.24502	1.76006	1.45362	0.857068	-0.433634	0.60111
12973	WDR82	WDR82:WD repeat domain 82	0.597342	-0.623332	-1.25187	2.00835	0.45591	1.31387	0.244571	0.900154	-0.62663	-1.19698	0.526607
3640	CRISP4	na	-0.204663	-0.622822	-1.08132	1.73616	0.454973	0.808446	0.748463	1.67196	-0.241933	0.171135	0.0557004
13191	ZFP101	na	0.688555	-0.621425	-1.41287	2.27359	0.473997	1.6475	0.485338	0.783909	1.009	-1.69387	-0.636983
12729	UPF1	UPF1:UPF1 regulator of nonsense transcripts homolog (yeast)	0.534005	-0.62106	-1.092	1.75828	0.456443	1.91896	0.936291	1.20933	-0.0975254	0.488031	0.398084
12239	TNIP1	TNIP1:TNFAIP3 interacting protein 1	0.446519	-0.62077	-1.27042	2.04652	0.465227	0.751846	0.903887	0.116927	0.093602	-1.82755	-0.304657
8413	OBOX3	na	0.112465	-0.620671	-1.34256	2.16308	0.452718	1.30615	0.555261	0.0447991	-1.77377	0.481917	-0.82961
13325	ZFP609	na	0.791721	-0.620382	-1.32476	2.13539	0.412758	-0.564333	0.796004	1.04687	0.129094	-1.55374	-1.27109
3592	CPNE7	CPNE7:copine VII	-0.208454	-0.619952	-1.05837	1.70718	0.480894	0.791992	0.332754	0.100857	-1.00455	-0.270602	-0.674355
7029	LMTK2	LMTK2:lemur tyrosine kinase 2	0.0228403	-0.619887	-1.40497	2.26649	0.338722	1.9968	-0.370725	1.49054	0.412433	-1.17269	-0.338023
1324	ACPL2	ACPL2:acid phosphatase-like 2	-0.426917	-0.619773	-1.2519	2.01993	0.383319	-0.322788	0.411355	1.48242	-1.33555	-0.476496	-0.372661
444	2310030G06RIK	na	-0.603545	-0.618089	-1.18911	1.92384	0.453991	-0.499433	0.261658	0.544196	-0.361126	-1.75812	-1.14165
9919	RBM10	RBM10:RNA binding motif protein 10	0.21688	-0.617973	-1.19635	1.93593	0.427277	1.62347	0.368543	1.53654	0.4549	-0.655924	0.140534
10072	RHBDL2	RHBDL2:rhomboid, veinlet-like 2 (Drosophila)	0.228345	-0.617399	-1.17253	1.89915	0.486535	1.45672	1.20764	1.19906	0.613552	-0.841037	0.573308
6304	IL13RA2	IL13RA2:interleukin 13 receptor, alpha 2	-0.0243641	-0.617259	-1.23605	2.00249	0.496866	1.19244	1.32836	1.69495	1.30835	-0.410265	-0.390489
31	0610030E20RIK	na	-0.927074	-0.617122	-1.09446	1.7735	0.468045	0.214267	-0.200057	0.69515	-1.07071	-1.14442	-0.3589
12307	TPM4	TPM4:tropomyosin 4	0.456646	-0.616677	-1.40953	2.28568	0.47935	0.585877	0.869462	1.33091	0.484283	-2.16435	0.237721
2115	ATP6V1C1	ATP6V1C1:ATPase, H+ transporting, lysosomal 42kDa, V1 subunit C1	-0.334294	-0.616116	-1.26995	2.06122	0.436312	0.529654	0.196024	1.50518	0.419411	-0.645353	-1.35305
1714	ANKRD22	ANKRD22:ankyrin repeat domain 22	-0.377948	-0.616106	-1.0543	1.71123	0.495212	1.67467	1.29465	1.36493	0.478447	-0.121874	0.814784
7584	MOBKL1A	MOBKL1A:MOB1, Mps One Binder kinase activator-like 1A (yeast)	0.0587635	-0.61474	-1.1839	1.92585	0.480653	1.78527	1.36458	1.27809	0.67139	-0.676144	0.880982
2972	CD2AP	CD2AP:CD2-associated protein	-0.25704	-0.614182	-1.26887	2.06594	0.477325	0.671853	1.21734	1.48426	0.874292	-1.22601	-0.0814166
925	4933432B09RIK	na	-0.48954	-0.613733	-1.39659	2.27557	0.29947	-0.88928	1.75728	1.44251	-0.963543	-0.691183	-0.224544
2438	BDP1	BDP1:B double prime 1, subunit of RNA polymerase III transcription initiation factor IIIB	-0.303565	-0.6136	-1.12166	1.82799	0.453603	0.808395	0.44452	1.50555	-0.111106	-0.715278	0.219876
11307	SP8	SP8:Sp8 transcription factor	0.334511	-0.613483	-1.38663	2.26026	0.382349	1.17546	1.76126	-0.249774	-1.65497	-0.164571	0.3466
3372	CLK2	CLK2:CDC-like kinase 2	-0.225706	-0.613119	-1.34601	2.19534	0.486026	0.827074	0.584175	0.295468	-0.0405307	-2.31001	0.0192425
7912	N28178	na	0.0799478	-0.611989	-1.08317	1.76992	0.442936	0.814356	-0.135817	-0.338213	-1.02735	-0.945908	-0.935924
10631	SERTAD4	SERTAD4:SERTA domain containing 4	0.272919	-0.611456	-1.36372	2.23029	0.497368	0.570943	0.744141	0.575309	-0.0234797	-2.35898	0.181684
7246	MAML2	MAML2:mastermind-like 2 (Drosophila)	0.036926	-0.61116	-1.09963	1.79925	0.445567	-0.144781	0.825352	-0.261619	-0.688984	-1.28361	-0.907338
447	2310033P09RIK	na	-0.602466	-0.611057	-1.25011	2.04582	0.490391	0.766482	1.08168	0.835331	0.437167	-1.58918	0.0851617
4484	ECEL1	ECEL1:endothelin converting enzyme-like 1	-0.145376	-0.61076	-1.19871	1.96265	0.471811	0.96145	0.930693	0.230214	-1.44705	0.207209	-0.233919
9361	PPP1R3F	PPP1R3F:protein phosphatase 1, regulatory (inhibitor) subunit 3F	0.176612	-0.610657	-1.26285	2.06802	0.34621	-0.307592	-0.598681	1.41101	-1.13085	-0.752608	-1.40037
3623	CREBBP	CREBBP:CREB binding protein (Rubinstein-Taybi syndrome)	-0.205987	-0.610566	-1.24351	2.03665	0.480226	0.679761	-0.0693712	0.458582	0.0624326	-1.94568	-0.778312
8966	PHTF2	PHTF2:putative homeodomain transcription factor 2	0.149474	-0.610001	-1.18303	1.93939	0.391908	-0.764344	0.00232149	0.998819	-0.87813	-1.31691	-1.11725
4122	DENND2C	DENND2C:DENN/MADD domain containing 2C	-0.16969	-0.609676	-1.12565	1.84631	0.482613	1.16109	1.70116	1.17261	-0.562111	0.515267	0.70474
12728	UPB1	UPB1:ureidopropionase, beta	0.533746	-0.609565	-1.21694	1.9964	0.412589	-0.730654	0.866766	0.284922	-0.95866	-0.539356	-1.73175
3161	CEP68	CEP68:centrosomal protein 68kDa	-0.242181	-0.609472	-1.34469	2.20631	0.436698	0.527732	0.118313	1.51725	0.364209	-1.91549	-0.319489
8751	PCMT1	PCMT1:protein-L-isoaspartate (D-aspartate) O-methyltransferase	0.135162	-0.609029	-1.31534	2.15974	0.468205	1.47733	0.440004	0.787093	0.653156	-1.68096	-0.213803
10462	SCIN	SCIN:scinderin	0.258628	-0.608191	-1.19169	1.95939	0.472069	0.737464	0.807077	-0.045871	0.183012	-1.43864	-0.820762
5935	HEMK1	HEMK1:HemK methyltransferase family member 1	-0.0482372	-0.60793	-1.34413	2.211	0.4182	0.404392	1.57447	0.0195583	-0.280464	-1.94162	0.188107
3090	CDK7	CDK7:cyclin-dependent kinase 7 (MO15 homolog, Xenopus laevis, cdk-activating kinase)	-0.247769	-0.607818	-1.15026	1.89244	0.480127	1.12149	1.02274	0.450986	0.384996	-1.08975	-0.150799
12331	TRAK2	TRAK2:trafficking protein, kinesin binding 2	0.460263	-0.606537	-1.18596	1.9553	0.38434	0.02194	0.909783	1.88636	-0.301427	-0.12493	-0.313442
7166	LUZP1	LUZP1:leucine zipper protein 1	0.0316092	-0.605036	-1.07011	1.76867	0.47145	0.408566	1.32066	1.12417	0.313322	-0.424331	-0.245926
5293	GATA3	GATA3:GATA binding protein 3	-0.0904162	-0.603643	-1.28726	2.13248	0.489339	0.183729	0.195476	0.798288	0.128669	-2.2077	-0.605256
8010	NDUFA7	NDUFA7:NADH dehydrogenase (ubiquinone) 1 alpha subcomplex, 7, 14.5kDa	0.0862362	-0.603603	-1.07568	1.7821	0.478592	-0.249542	0.57674	0.131493	-0.508237	-0.801735	-1.45837
6339	IL23A	IL23A:interleukin 23, alpha subunit p19	-0.022092	-0.603189	-1.16041	1.92379	0.492326	1.09323	0.70628	0.737409	-1.29306	0.306147	0.0425946
2903	CCNC	CCNC:cyclin C	-0.262968	-0.601582	-1.18051	1.96234	0.4207	0.372817	0.974649	1.90982	0.49919	-0.590329	-0.193113
2716	CAMSAP1	CAMSAP1:calmodulin regulated spectrin-associated protein 1	-0.278903	-0.600616	-1.1349	1.88956	0.46103	1.63556	0.568023	1.13495	-0.74734	0.324506	0.356661
7815	MUM1	MUM1:melanoma associated antigen (mutated) 1	0.0736055	-0.59983	-1.07049	1.78466	0.460455	0.0670942	1.18928	0.668879	-0.0939914	-0.714355	-0.477881
3708	CSRP2	CSRP2:cysteine and glycine-rich protein 2	-0.199518	-0.599774	-1.20511	2.00928	0.406063	1.03861	-0.121752	1.59343	-0.264077	-0.959811	0.118836
12537	TTC9C	TTC9C:tetratricopeptide repeat domain 9C	0.495504	-0.599765	-1.04167	1.7368	0.498801	1.72287	1.27993	1.20955	0.20557	-0.0257891	0.907548
3118	CDYL	CDYL:chromodomain protein, Y-like	-0.24558	-0.59943	-1.17499	1.96018	0.469309	0.787992	1.63334	1.68973	0.917815	-0.666014	0.334292
4647	EMP2	EMP2:epithelial membrane protein 2	-0.134215	-0.598965	-1.31639	2.19778	0.493038	0.261068	0.316547	1.03763	0.415962	-2.14224	-0.607657
12004	TKTL2	TKTL2:transketolase-like 2	0.413611	-0.598752	-1.00496	1.67842	0.495351	0.538463	0.570148	-0.0579173	-0.991415	-0.506944	-0.465818
9803	RABGAP1L	RABGAP1L:RAB GTPase activating protein 1-like	0.208041	-0.59806	-1.08501	1.81421	0.475526	0.308096	0.849533	-0.0686157	-0.184207	-1.21873	-0.763074
6436	IQCH	IQCH:IQ motif containing H	-0.0158935	-0.597376	-1.51865	2.54221	0.308314	1.9487	-1.1044	1.38027	-1.65647	0.44102	-1.11594
12238	TNIK	TNIK:TRAF2 and NCK interacting kinase	0.446381	-0.596938	-1.14662	1.92083	0.444745	-0.702556	0.604403	0.277109	-0.445382	-1.44089	-1.37463
7306	MAPKAPK3	MAPKAPK3:mitogen-activated protein kinase-activated protein kinase 3	0.0407833	-0.596578	-1.30111	2.18095	0.484474	0.39142	1.02433	0.133393	0.253631	-2.16899	-0.438809
3715	CST6	CST6:cystatin E/M	-0.199026	-0.596408	-1.05423	1.76763	0.491159	0.352555	0.0558037	0.779034	-0.0908538	-0.891517	-0.992931
3876	CYP2U1	CYP2U1:cytochrome P450, family 2, subfamily U, polypeptide 1	-0.187282	-0.595562	-1.40362	2.3568	0.25885	2.37412	-0.0971337	-0.512021	-1.37496	-0.540408	-0.530542
10218	RPA3	RPA3:replication protein A3, 14kDa	0.240244	-0.595449	-1.20514	2.02391	0.467676	0.723685	1.75685	1.4978	0.876528	-0.889964	0.376368
13315	ZFP579	na	0.780868	-0.595433	-0.986798	1.65728	0.499063	-0.111917	0.340346	-0.346218	-0.960122	-1.28989	-0.828169
10618	SERPINC1	SERPINC1:serpin peptidase inhibitor, clade C (antithrombin), member 1	0.271769	-0.59393	-1.38236	2.32748	0.305488	2.26165	-0.595544	1.01801	-1.25339	-0.224569	0.0149879
4058	DDR1	DDR1:discoidin domain receptor family, member 1	-0.174615	-0.593643	-1.03287	1.73988	0.473228	-0.493886	-0.276871	0.46711	-0.999039	-1.4296	-0.973609
2285	BBOX1	BBOX1:butyrobetaine (gamma), 2-oxoglutarate dioxygenase (gamma-butyrobetaine hydroxylase) 1	-0.317678	-0.593426	-1.38437	2.33284	0.484263	0.870752	1.17242	0.127089	0.389572	-2.37729	0.00488861
10243	RPL32	RPL32:ribosomal protein L32	0.242008	-0.59294	-1.58189	2.66787	0.327086	-0.168138	2.6557	0.712825	0.638484	-2.37062	0.186862
3801	CXCL14	CXCL14:chemokine (C-X-C motif) ligand 14	-0.192792	-0.592737	-1.22454	2.06591	0.453899	-0.377192	0.417201	1.02483	0.151046	-1.41879	-1.34103
11566	STRBP	STRBP:spermatid perinuclear RNA binding protein	0.361442	-0.592715	-1.31731	2.2225	0.434941	0.433967	-0.120555	1.45957	0.274728	-1.98147	-0.472207
5846	H2-EB1	na	-0.0544535	-0.592422	-1.30414	2.20136	0.294697	0.19295	0.0149711	2.45637	-0.306357	-0.500606	-0.441154
1640	ALMS1	ALMS1:Alstrom syndrome 1	-0.38633	-0.592261	-1.23177	2.07978	0.424607	1.60241	0.237073	1.73994	0.638248	-0.923059	0.168922
10875	SLC22A14	SLC22A14:solute carrier family 22 (organic cation transporter), member 14	0.293967	-0.592136	-1.19556	2.01906	0.413604	1.22794	-0.0461024	-0.337438	-1.56334	-0.287656	-0.89128
10271	RPS15A	RPS15A:ribosomal protein S15a	0.244037	-0.592123	-1.25599	2.12116	0.480641	1.26297	1.81757	0.906404	0.886133	-1.2257	0.558535
9685	PTRH2	PTRH2:peptidyl-tRNA hydrolase 2	0.199506	-0.59167	-1.13699	1.92167	0.485537	0.899597	1.52596	1.60068	0.674106	-0.708865	0.650015
3142	CELSR2	CELSR2:cadherin, EGF LAG seven-pass G-type receptor 2 (flamingo homolog, Drosophila)	-0.24365	-0.591568	-1.15984	1.96062	0.409912	0.152182	1.87159	1.19254	0.334343	-0.419719	-0.177833
6481	ITGA1	ITGA1:integrin, alpha 1	-0.0130676	-0.59137	-1.33069	2.25018	0.38938	0.579269	-0.516679	1.61283	0.239088	-0.83146	-1.72427
2756	CARD11	CARD11:caspase recruitment domain family, member 11	-0.275294	-0.591265	-1.14954	1.9442	0.447953	0.297513	1.22353	-0.0222246	-1.36932	-0.0944334	-0.486038
2583	C130022K22RIK	na	-0.290571	-0.590963	-1.43232	2.42371	0.451487	0.267089	2.15395	1.19056	1.31667	-1.61839	-0.383656
1190	AAK1	AAK1:AP2 associated kinase 1	-0.446547	-0.590158	-1.25729	2.13043	0.356469	-0.992372	0.344138	1.30646	-0.51352	-1.24393	-1.35618
7078	LRP2	LRP2:low density lipoprotein-related protein 2	0.0257765	-0.590001	-1.12035	1.89889	0.427478	0.982565	1.06113	-0.337747	-0.894876	-0.349664	-0.410552
7207	MACF1	MACF1:microtubule-actin crosslinking factor 1	0.0342502	-0.589463	-1.19963	2.03512	0.472471	-0.113263	0.709072	0.844964	-0.131479	-0.218699	-1.80794
8650	PAPSS1	PAPSS1:3'-phosphoadenosine 5'-phosphosulfate synthase 1	0.128236	-0.589425	-1.3087	2.2203	0.451305	0.000368	1.43314	0.90608	0.379188	-1.88259	-0.0831254
3075	CDH9	CDH9:cadherin 9, type 2 (T1-cadherin)	-0.248922	-0.589063	-1.24621	2.11559	0.328551	0.0148498	1.802	-0.519701	-0.82096	-0.835403	-0.785124
5219	GABBR1	GABBR1:gamma-aminobutyric acid (GABA) B receptor, 1	-0.0953367	-0.588684	-1.02427	1.73993	0.499136	0.173497	0.291195	-0.358822	-0.477855	-1.30693	-1.18216
11213	SNORD22	SNORD22:small nucleolar RNA, C/D box 22	0.325373	-0.588125	-1.06287	1.80721	0.498984	1.26875	1.90085	1.39493	1.14426	0.0893313	0.14233
1721	ANKRD33	ANKRD33:ankyrin repeat domain 33	-0.377153	-0.587777	-1.32058	2.24674	0.475485	1.52483	0.789178	0.41112	-1.93685	0.212228	0.488
3423	CNN2	CNN2:calponin 2	-0.22178	-0.587296	-1.28307	2.18471	0.426391	0.336855	1.49891	-0.0892236	0.05146	-1.90432	-0.249812
10033	RFX5	RFX5:regulatory factor X, 5 (influences HLA class II expression)	0.225411	-0.587245	-1.36145	2.31837	0.395312	-0.547043	1.54389	0.746866	0.0328988	-2.10721	-0.266327
3636	CRIP3	CRIP3:cysteine-rich protein 3	-0.204975	-0.586802	-1.28853	2.19585	0.338112	-0.758879	0.703643	1.75278	-1.21886	-0.228684	-0.720499
12003	TKTL1	TKTL1:transketolase-like 1	0.413481	-0.586547	-1.26086	2.14963	0.390418	-0.260867	1.71799	0.35671	-1.04698	0.236487	-1.15824
777	4930512B01RIK	na	-0.516867	-0.586102	-1.36284	2.32526	0.333675	-0.146525	2.45522	0.852022	-1.16848	0.587027	-0.346341
3214	CHD7	CHD7:chromodomain helicase DNA binding protein 7	-0.238067	-0.586002	-1.15663	1.97376	0.452034	-0.213445	0.20019	1.08308	-0.0698386	-1.48666	-0.843562
3853	CYP2B9	na	-0.188866	-0.585717	-1.3569	2.31664	0.444593	0.149579	1.74416	1.05163	0.386239	-1.92763	0.41607
10769	SIGLECG	na	0.284686	-0.585404	-1.31455	2.24555	0.335207	1.82784	-0.574996	0.0421553	-1.65132	-0.22098	-0.776359
2986	CD3E	CD3E:CD3e molecule, epsilon (CD3-TCR complex)	-0.255899	-0.584732	-1.0628	1.81759	0.489703	-0.161631	0.559873	-0.182194	-0.349143	-1.26053	-1.36269
1864	ARHGAP12	ARHGAP12:Rho GTPase activating protein 12	-0.360829	-0.583778	-1.1277	1.93173	0.461111	0.879082	0.689402	-0.261337	-0.315255	-1.45133	-0.309374
3561	COX7A2L	COX7A2L:cytochrome c oxidase subunit VIIa polypeptide 2 like	-0.210735	-0.583113	-1.15328	1.97779	0.48715	1.06029	0.380636	0.29527	0.0867224	-1.5773	-0.233051
10839	SLC16A11	SLC16A11:solute carrier family 16, member 11 (monocarboxylic acid transporter 11)	0.290675	-0.582961	-1.2244	2.10032	0.403604	2.06952	1.13442	0.154494	-0.709614	0.670869	-0.276034
8743	PCGF3	PCGF3:polycomb group ring finger 3	0.134557	-0.582793	-1.29879	2.22856	0.466042	1.91063	0.626296	1.08545	0.404156	-1.51618	0.83803
11873	TEKT2	TEKT2:tektin 2 (testicular)	0.397364	-0.58257	-1.0501	1.80252	0.473249	0.280107	0.710866	-0.36944	-1.22811	-0.867372	-0.433276
7993	NDRG1	NDRG1:N-myc downstream regulated gene 1	0.0851025	-0.582536	-1.13418	1.94697	0.492147	0.589733	0.735365	-0.0495688	-0.63902	0.0781579	-1.56616
13150	ZCCHC2	ZCCHC2:zinc finger, CCHC domain containing 2	0.667729	-0.581422	-1.35227	2.3258	0.364998	2.38014	-0.0863536	1.3411	-0.212493	-1.08443	0.874993
9764	RAB30	RAB30:RAB30, member RAS oncogene family	0.205062	-0.58141	-1.06058	1.82415	0.455459	0.985227	0.375556	-0.307132	-0.69988	-1.01073	-0.417485
7691	MRPL49	MRPL49:mitochondrial ribosomal protein L49	0.0654895	-0.581286	-1.26638	2.17859	0.463687	2.20942	0.973526	0.917068	-0.144246	-0.862816	1.30792
8282	NRGN	NRGN:neurogranin (protein kinase C substrate, RC3)	0.103674	-0.580587	-1.09753	1.89038	0.434546	-0.834269	0.596956	0.396585	-1.36818	-0.939067	-0.826066
11910	TFRC	TFRC:transferrin receptor (p90, CD71)	0.401582	-0.580163	-1.09752	1.89174	0.472303	0.671055	1.30853	1.78418	0.157762	-0.455127	0.768574
11026	SLC44A2	SLC44A2:solute carrier family 44, member 2	0.30755	-0.579625	-1.20737	2.08301	0.457667	0.217196	1.00565	-0.338119	-0.0893944	-1.94117	-0.706801
9459	PRKDC	PRKDC:protein kinase, DNA-activated, catalytic polypeptide	0.183341	-0.579478	-1.1773	2.03165	0.494155	1.42791	0.768081	1.47144	0.709372	-1.09953	0.525691
1575	AKAP8	AKAP8:A kinase (PRKA) anchor protein 8	-0.394155	-0.579418	-1.27442	2.19949	0.481952	-0.0795287	0.181385	1.21409	0.482231	-1.78244	-1.20711
448	2310034C09RIK	na	-0.602265	-0.579405	-1.35677	2.34166	0.286252	-0.71552	1.59034	2.33598	-0.0214049	-0.38355	-0.454544
2785	CATSPER2	CATSPER2:cation channel, sperm associated 2	-0.272873	-0.57854	-1.08177	1.86982	0.494842	0.0074893	-0.305079	0.491046	-0.348056	-1.70974	-0.99405
3211	CHD4	CHD4:chromodomain helicase DNA binding protein 4	-0.238302	-0.578298	-1.16045	2.00667	0.46299	0.192046	1.0977	1.50636	0.647566	-0.833128	-0.499698
2720	CAND1	CAND1:cullin-associated and neddylation-dissociated 1	-0.278499	-0.578214	-1.21613	2.10325	0.479336	0.419654	1.05525	1.60449	0.820045	-1.25245	-0.136594
8054	NEK5	NEK5:NIMA (never in mitosis gene a)-related kinase 5	0.0890485	-0.578074	-1.04936	1.81527	0.499287	0.236813	0.581746	0.941121	-1.1538	-0.164815	-0.0697897
12221	TNFRSF19	TNFRSF19:tumor necrosis factor receptor superfamily, member 19	0.443821	-0.577006	-1.39577	2.41899	0.44259	-0.228714	1.52226	1.11314	0.116507	-2.29624	0.399116
7277	MAP3K4	MAP3K4:mitogen-activated protein kinase kinase kinase 4	0.0389335	-0.57682	-1.15325	1.99933	0.48862	0.542168	0.527846	-0.377758	0.0268631	-1.67293	-1.12143
72	1110034G24RIK	na	-0.831476	-0.575578	-1.33763	2.32398	0.460891	-0.253067	1.50096	0.477183	-1.02843	-1.91728	0.6579
3117	CDX4	CDX4:caudal type homeobox transcription factor 4	-0.245646	-0.575467	-1.35852	2.36073	0.304125	-0.623507	1.65806	2.30316	-0.874599	0.244779	-0.108033
4923	FBXO39	FBXO39:F-box protein 39	-0.11521	-0.575463	-1.30506	2.26785	0.494639	1.0049	0.748986	0.0102731	-2.31486	-0.00993181	0.17376
1572	AKAP5	AKAP5:A kinase (PRKA) anchor protein 5	-0.394449	-0.574786	-1.0598	1.84382	0.494258	0.619111	0.359422	-0.242406	-0.149077	-1.31542	-0.97877
2844	CCDC55	CCDC55:coiled-coil domain containing 55	-0.267919	-0.57382	-1.17137	2.04136	0.473967	1.74184	0.554838	0.752413	-0.746905	-0.577108	0.858979
11673	SYT12	SYT12:synaptotagmin XII	0.373397	-0.573687	-1.16198	2.02546	0.450853	1.43821	0.889378	-0.0485865	-0.638527	0.434521	-1.00293
11986	TIMM9	TIMM9:translocase of inner mitochondrial membrane 9 homolog (yeast)	0.411413	-0.573429	-1.21015	2.11037	0.339072	-0.373001	0.206671	1.94231	-0.704103	-0.581247	-0.569108
3943	D3ERTD751E	na	-0.182594	-0.573309	-1.07558	1.8761	0.471376	0.7236	-0.367262	0.552413	-0.53218	-1.39747	-0.388349
3040	CDC42EP1	CDC42EP1:CDC42 effector protein (Rho GTPase binding) 1	-0.251634	-0.573119	-1.12022	1.95461	0.488094	-0.318827	0.542096	0.502347	-0.19043	-1.75847	-0.686159
9771	RAB36	RAB36:RAB36, member RAS oncogene family	0.205464	-0.572937	-1.15018	2.00753	0.421255	-0.862769	0.767938	0.589743	-0.401512	-1.22107	-1.33306
2305	BC006965	na	-0.315682	-0.57257	-0.979466	1.71065	0.494048	-0.514424	0.0491116	0.411061	-0.786753	-0.984003	-1.22189
13324	ZFP608	na	0.790718	-0.5714	-1.2373	2.16538	0.4363	0.159847	-0.00699801	1.52982	0.297978	-0.641036	-1.68617
540	2610206C17RIK	na	-0.574923	-0.571339	-1.26872	2.2206	0.360521	-0.747375	0.989366	1.62733	-1.4141	-0.295354	-0.227373
711	4930415O20RIK	na	-0.531832	-0.57096	-1.17705	2.06153	0.405106	1.45197	-0.252132	1.48688	-0.645353	-0.51487	0.315789
9004	PIK3CB	PIK3CB:phosphoinositide-3-kinase, catalytic, beta polypeptide	0.152136	-0.570572	-1.29957	2.27766	0.352841	1.56953	-0.90904	1.01796	-0.0773489	-1.53803	-0.604873
13209	ZFP180	na	0.698097	-0.570498	-1.26127	2.21082	0.440905	2.15043	0.417359	1.59408	0.187395	-0.963732	1.15441
8740	PCF11	PCF11:PCF11, cleavage and polyadenylation factor subunit, homolog (S. cerevisiae)	0.134382	-0.569714	-1.30885	2.29738	0.457758	1.75542	0.273279	0.635255	0.108121	-1.92513	0.55442
3895	CYPT3	na	-0.186072	-0.569589	-1.25884	2.21009	0.335364	0.836134	2.05399	-0.551431	-0.351249	-0.104933	-0.981647
9856	RAP1A	RAP1A:RAP1A, member of RAS oncogene family	0.212062	-0.569478	-1.10498	1.94035	0.496093	1.07159	0.701343	0.106639	0.404223	-1.02725	-0.812355
7792	MTMR4	MTMR4:myotubularin related protein 4	0.0721376	-0.569349	-1.04252	1.83107	0.458415	1.66286	0.333685	1.1752	0.103439	-0.284985	0.225744
4618	ELMOD2	ELMOD2:ELMO/CED-12 domain containing 2	-0.136138	-0.568939	-1.18267	2.07874	0.374007	-0.0387923	-0.342668	1.6389	-0.26835	-1.08181	-0.94042
2316	BC016579	na	-0.31464	-0.56736	-1.23943	2.18455	0.429315	0.317148	2.1321	1.46578	0.93914	-0.978299	0.235903
9405	PRAMEL7	na	0.17962	-0.567039	-1.11747	1.97071	0.427202	-0.233349	1.29324	-0.0245831	-0.964851	-0.208451	-1.1438
1135	A430060F13RIK	na	-0.455057	-0.565353	-1.2403	2.19386	0.340961	1.51135	1.46559	-0.82006	-0.483519	-0.7618	-0.318703
10617	SERPINB9D	na	0.271653	-0.56505	-1.49051	2.63784	0.238985	-1.85254	1.65895	1.69898	-1.54212	-1.04397	-0.380063
9414	PRDM2	PRDM2:PR domain containing 2, with ZNF domain	0.180229	-0.565001	-1.05351	1.86462	0.45119	0.990206	0.0983367	-0.415795	-0.899598	-1.11171	-0.476487
2668	CACNB3	CACNB3:calcium channel, voltage-dependent, beta 3 subunit	-0.283096	-0.564903	-1.27483	2.25672	0.485611	0.941392	0.853813	-0.242437	0.262464	-2.22538	-0.308793
1587	AKR1C20	na	-0.39269	-0.564681	-1.32478	2.34606	0.280814	-0.0457238	2.35378	-0.472354	-0.453483	-1.33015	-0.354987
6076	HOXD12	HOXD12:homeobox D12	-0.0389587	-0.564242	-0.958308	1.6984	0.498096	0.865529	0.058691	0.0550209	-0.815746	-0.555925	-0.524013
1621	ALDOB	ALDOB:aldolase B, fructose-bisphosphate	-0.388663	-0.564074	-0.997652	1.76865	0.485251	0.0325482	-0.41383	0.654706	-1.02143	-0.565154	-1.13295
11600	SUGT1	SUGT1:SGT1, suppressor of G2 allele of SKP1 (S. cerevisiae)	0.364981	-0.563974	-1.1872	2.10506	0.403693	0.978418	-0.721843	1.13943	-0.10333	-1.3219	-0.740368
556	2700050L05RIK	na	-0.570633	-0.563955	-1.1276	1.99946	0.479449	1.52923	0.449514	0.715441	-1.20492	0.273571	0.242727
6475	ISOC1	ISOC1:isochorismatase domain containing 1	-0.0134801	-0.563897	-1.24897	2.2149	0.457024	1.00945	-0.433883	0.995032	0.283927	-1.91955	-0.540696
827	4930564C03RIK	na	-0.507362	-0.563613	-1.37154	2.43348	0.33586	-0.957702	1.86693	1.12681	-1.78778	-0.422905	0.132106
10049	RGS11	RGS11:regulator of G-protein signalling 11	0.226628	-0.563315	-1.09127	1.93723	0.418479	-0.172429	1.09687	-0.555586	-1.2815	-0.849106	-0.774352
3768	CTSL	CTSL:cathepsin L	-0.195223	-0.562397	-0.998633	1.77567	0.471733	1.07841	0.366308	1.60811	-0.00341127	0.100597	-0.0402641
8135	NIPSNAP1	NIPSNAP1:nipsnap homolog 1 (C. elegans)	0.0943691	-0.562352	-1.22856	2.18469	0.496332	0.236951	0.868397	1.58414	0.959011	-1.26038	-0.694838
5650	GPR61	GPR61:G protein-coupled receptor 61	-0.067081	-0.562056	-1.36138	2.42214	0.337314	0.0235357	2.21264	-0.233424	-1.96305	-0.252058	0.133728
5496	GMDS	GMDS:GDP-mannose 4,6-dehydratase	-0.0771959	-0.561602	-1.088	1.93732	0.430567	1.10765	1.09869	-0.383547	-0.197895	-0.458344	-0.784972
5110	FOXF2	FOXF2:forkhead box F2	-0.102484	-0.560859	-1.19086	2.12329	0.376518	2.04578	0.337689	0.027727	0.152478	-0.99191	-0.321965
713	4930417O22RIK	na	-0.531256	-0.560673	-1.36491	2.43442	0.49553	1.87153	0.928252	0.516722	-2.10814	0.379662	0.950239
4245	DNAJA1	DNAJA1:DnaJ (Hsp40) homolog, subfamily A, member 1	-0.161267	-0.558922	-1.31993	2.36157	0.339565	1.596	-1.06982	1.14531	-0.302209	-1.70131	-0.284789
8507	OPN1SW	OPN1SW:opsin 1 (cone pigments), short-wave-sensitive (color blindness, tritan)	0.118566	-0.558841	-1.30669	2.33822	0.304355	-0.703143	2.10682	0.0206943	-0.862873	-1.47694	-0.155892
12485	TSPAN12	TSPAN12:tetraspanin 12	0.48561	-0.558451	-1.27309	2.27968	0.299498	0.683058	2.12916	-0.857607	-0.700806	-0.70611	-0.45774
2287	BBS10	BBS10:Bardet-Biedl syndrome 10	-0.317472	-0.55741	-1.24162	2.22748	0.343424	-0.938241	0.225139	1.64482	-0.354796	-1.47486	-0.963482
4389	DUSP11	DUSP11:dual specificity phosphatase 11 (RNA/RNP complex 1-interacting)	-0.15151	-0.556469	-1.27199	2.28582	0.325636	-0.911621	1.56438	1.67217	-0.366197	-0.928377	-0.196465
2848	CCDC6	CCDC6:coiled-coil domain containing 6	-0.267586	-0.555585	-1.15689	2.08229	0.421221	1.04445	1.28414	-0.482265	0.0144694	-1.25783	-0.380995
1360	ACTRT1	ACTRT1:actin-related protein T1	-0.422047	-0.554967	-1.16774	2.10416	0.490933	0.369147	-0.211059	0.939666	-1.99296	-0.016242	-0.396263
10228	RPL12	RPL12:ribosomal protein L12	0.24103	-0.554697	-1.3873	2.501	0.434596	0.0164885	2.03938	0.733488	0.378683	-2.27989	0.528668
762	4930486G11RIK	na	-0.520067	-0.553265	-1.06099	1.91769	0.446949	1.30284	0.154463	-0.143845	-1.03021	-0.654344	-0.184957
5438	GLRB	GLRB:glycine receptor, beta	-0.0808674	-0.552421	-1.2373	2.23977	0.305873	-0.498815	-0.0468794	2.13523	-0.448969	-0.956421	-0.716967
8625	PAK2	PAK2:p21 (CDKN1A)-activated kinase 2	0.126744	-0.549727	-1.08918	1.98131	0.476315	-0.411515	-0.286379	0.770375	-0.336437	-1.04495	-1.81366
1327	ACRV1	ACRV1:acrosomal vesicle protein 1	-0.426541	-0.549621	-1.32014	2.40192	0.306841	-1.07789	1.99153	1.27325	-0.626212	0.020286	-1.16761
10868	SLC1A6	SLC1A6:solute carrier family 1 (high affinity aspartate/glutamate transporter), member 6	0.293265	-0.549013	-1.13403	2.06558	0.45647	0.806825	1.54073	-0.0530159	-0.367869	-1.16954	0.429853
3686	CSF2	CSF2:colony stimulating factor 2 (granulocyte-macrophage)	-0.201312	-0.548681	-1.43479	2.61498	0.345536	2.68763	0.00138205	0.0906507	-1.6636	1.07037	-0.931464
5851	H2-OA	na	-0.0540917	-0.548613	-1.02013	1.85947	0.48626	0.55297	0.268809	-0.597274	-1.09304	-0.400839	-1.342
7089	LRRC19	LRRC19:leucine rich repeat containing 19	0.0264473	-0.548611	-1.08245	1.97308	0.496291	1.54031	0.564447	0.682071	-1.02656	0.573049	-0.00702348
877	4932438H23RIK	na	-0.498252	0.50315	1.184	2.35317	2.75196	-0.772142	0.298613	-1.08784	-0.946458	1.8894	1.04768
4254	DNAJB3	na	-0.160606	0.503383	1.12131	2.22754	2.51059	-1.19058	-0.167244	-1.67008	1.46906	-0.433206	-0.699837
13180	ZDHHC7	ZDHHC7:zinc finger, DHHC-type containing 7	0.682769	0.50391	1.11169	2.20613	2.65158	-0.0924808	0.190414	-0.953634	-0.151255	2.21699	0.413634
7849	MYEF2	MYEF2:myelin expression factor 2	0.0759153	0.504911	1.14301	2.26378	2.8044	-1.55058	-0.487588	-0.635283	1.67811	-1.01979	0.0972397
10942	SLC29A2	SLC29A2:solute carrier family 29 (nucleoside transporters), member 2	0.299928	0.506146	1.23769	2.44532	3.4538	-1.8747	-0.775807	-0.664435	-1.24963	1.97004	-0.32229
7649	MRGPRE	MRGPRE:MAS-related GPR, member E	0.0628654	0.506517	1.11028	2.19199	2.16189	-0.67759	0.95851	-0.572199	1.94502	1.12059	-0.0260336
8899	PFKL	PFKL:phosphofructokinase, liver	0.145032	0.506685	1.03676	2.04617	2.22629	-0.0155171	0.0977218	-1.00752	-0.0891118	1.7116	0.562482
11570	STRN4	STRN4:striatin, calmodulin binding protein 4	0.36183	0.506986	0.95755	1.88871	2.00913	-0.858167	0.0263722	-0.145217	1.16351	0.861685	-0.129554
7132	LRSAM1	LRSAM1:leucine rich repeat and sterile alpha motif containing 1	0.0293692	0.507452	1.06257	2.09392	2.22871	-1.37409	-0.348693	-1.53105	-1.14389	0.357497	0.720259
11034	SLC4A10	SLC4A10:solute carrier family 4, sodium bicarbonate transporter-like, member 10	0.308267	0.509654	1.19077	2.33642	2.94858	-1.52027	-0.036887	-0.867663	-0.551548	2.0108	-0.311767
11336	SPATA6	SPATA6:spermatogenesis associated 6	0.33733	0.50999	0.943863	1.85075	2.03648	-0.580269	-0.296841	-0.991156	1.08139	0.0762385	-0.194307
1536	AI597479	na	-0.398786	0.510618	1.027	2.01128	2.25406	-0.875029	-1.17496	-0.392706	-0.88202	0.892627	0.627691
13013	WNT7A	WNT7A:wingless-type MMTV integration site family, member 7A	0.611396	0.511324	1.1028	2.15675	2.64157	-1.39377	-0.773952	-0.857355	-1.20765	1.26776	0.223213
5671	GPS2	GPS2:G protein pathway suppressor 2	-0.0655737	0.51171	1.17212	2.29059	2.93279	-0.701636	-1.60863	-0.756693	1.56586	-1.2969	0.180438
10025	RFNG	RFNG:radical fringe homolog (Drosophila)	0.224774	0.512665	1.07873	2.10416	2.70133	-0.278196	-0.428718	-0.325566	0.0387382	2.11312	0.0518508
5076	FMR1NB	FMR1NB:fragile X mental retardation 1 neighbor	-0.10473	0.513755	0.997634	1.94185	2.14528	-0.480242	-0.0604686	-0.846024	-0.407836	1.13292	0.88108
3129	CEACAM2	na	-0.244719	0.51389	0.932619	1.81482	2.02026	-1.13647	-0.859093	-0.651348	0.0780533	0.687208	-0.614319
7677	MRPL34	MRPL34:mitochondrial ribosomal protein L34	0.064544	0.514477	0.948009	1.84267	2.0418	-0.667289	-0.464842	-0.0297222	-0.00374234	0.387336	1.29858
11251	SNX9	SNX9:sorting nexin 9	0.329216	0.514584	1.09322	2.12447	2.10588	-0.27651	0.864319	-0.862042	0.108594	1.83248	1.06435
8725	PCDHB15	PCDHB15:protocadherin beta 15	0.13334	0.514961	1.12585	2.18628	2.59164	-1.67016	-0.531875	-1.49047	-1.09954	1.21418	-0.429595
4842	FADD	FADD:Fas (TNFRSF6)-associated via death domain	-0.120599	0.515613	1.04953	2.03549	2.22798	-0.649603	-0.239207	-1.31751	-0.752823	0.951903	0.743185
4090	DDX56	DDX56:DEAD (Asp-Glu-Ala-Asp) box polypeptide 56	-0.172138	0.516774	1.17465	2.27304	2.65436	-1.50815	-0.111827	-0.541655	0.698017	1.62081	-0.956514
11634	SV2C	SV2C:synaptic vesicle glycoprotein 2C	0.368934	0.517422	1.10974	2.14476	2.77132	-0.634092	-0.647622	-1.13268	-0.281886	1.7233	-0.526579
855	4931406B18RIK	na	-0.502436	0.517446	1.03611	2.00234	2.42338	-0.12125	-0.496796	-0.39731	0.0574858	1.85152	0.183959
7602	MORC4	MORC4:MORC family CW-type zinc finger 4	0.0599574	0.517622	1.09859	2.12238	2.52758	0.00358964	-0.796395	-0.994633	-0.190544	1.78107	-0.0821977
6188	IBSP	IBSP:integrin-binding sialoprotein (bone sialoprotein, bone sialoprotein II)	-0.031963	0.518292	1.03388	1.99478	2.28211	-1.14798	-0.438866	-0.571031	-0.670182	1.18688	0.427062
12585	TXK	TXK:TXK tyrosine kinase	0.504452	0.518483	1.09816	2.11803	2.65955	-0.343107	-0.927532	-0.535526	-0.515172	1.79774	0.205761
3382	CLPP	CLPP:ClpP caseinolytic peptidase, ATP-dependent, proteolytic subunit homolog (E. coli)	-0.224976	0.518593	1.04607	2.01713	2.00508	-1.13139	-0.26986	0.4508	-0.0539972	1.19651	1.04525
4523	EFEMP2	EFEMP2:EGF-containing fibulin-like extracellular matrix protein 2	-0.142748	0.518863	1.173	2.2607	2.36502	-0.696731	0.520127	-1.33789	-0.44796	1.79943	0.653025
10385	S100G	S100G:S100 calcium binding protein G	0.252641	0.518977	1.18356	2.28057	2.78455	-0.610561	-0.621374	-1.60908	-1.32206	1.33985	0.691896
11471	ST18	ST18:suppression of tumorigenicity 18 (breast carcinoma) (zinc finger protein)	0.351473	0.519002	1.14178	2.19995	2.81989	-0.222214	-0.548811	-0.949279	-0.695284	1.92512	0.475192
8929	PHB	PHB:prohibitin	0.147027	0.51959	1.19136	2.29289	2.59295	-1.23325	0.385799	-0.972034	-0.498061	1.95408	0.298577
9680	PTPRT	PTPRT:protein tyrosine phosphatase, receptor type, T	0.199192	0.519598	1.13365	2.18178	2.53823	-0.962102	-0.24983	-1.45922	-0.993639	1.36573	0.357693
1244	ABCG3	na	-0.437988	0.519818	1.12745	2.16894	2.32761	0.195044	-0.39085	-1.38335	-0.495758	0.733034	1.56593
6659	KCTD14	KCTD14:potassium channel tetramerisation domain containing 14	-0.00136302	0.519899	1.07516	2.06802	2.21829	-0.0261301	-0.712596	-1.43943	-0.421317	1.31804	0.150597
6309	IL17B	IL17B:interleukin 17B	-0.0240109	0.520229	1.09548	2.10578	2.70802	-0.683482	-0.323668	-0.519041	-0.217899	1.9482	0.0299588
3789	CUTC	CUTC:cutC copper transporter homolog (E. coli)	-0.193722	0.52058	1.1061	2.12475	2.142	-0.0756235	0.324246	-1.42656	0.0549964	1.63512	0.450248
11556	STOM	STOM:stomatin	0.360427	0.520606	1.15349	2.21567	2.37947	-0.785536	0.649594	-0.849401	-0.224285	1.97136	0.728064
10742	SHC1	SHC1:SHC (Src homology 2 domain containing) transforming protein 1	0.282221	0.520965	1.13051	2.17003	2.86139	-0.468492	-0.170006	-0.204383	2.2513	-0.317055	0.6144
746	4930452B06RIK	na	-0.523336	0.521453	1.05578	2.02469	2.28606	-0.761351	-0.790898	0.0954417	-0.318519	0.490027	1.53903
12864	VPS11	VPS11:vacuolar protein sorting 11 (yeast)	0.566813	0.521486	1.14935	2.204	2.39655	-0.729801	0.205201	-1.29523	1.24762	1.15367	-0.773061
6465	IRX3	IRX3:iroquois homeobox protein 3	-0.0141619	0.522243	1.05534	2.02079	2.19353	0.13244	0.415867	-0.712871	1.49375	1.51497	-0.00725424
12558	TUBB2B	TUBB2B:tubulin, beta 2B	0.499488	0.52234	1.15333	2.208	2.88111	-1.15339	-0.64412	-0.329237	-0.637055	1.90374	0.0665444
8439	OIT3	OIT3:oncoprotein induced transcript 3	0.114161	0.522446	1.29183	2.47267	2.60433	-1.94923	0.51287	-0.486086	-0.648895	2.05268	0.549267
7966	NCDN	NCDN:neurochondrin	0.0833925	0.523488	1.13336	2.16502	2.59016	-0.838783	-0.481466	0.203689	1.93042	0.799917	-0.446812
9745	RAB11FIP5	RAB11FIP5:RAB11 family interacting protein 5 (class I)	0.203714	0.523523	1.17828	2.25068	2.55964	-0.433185	0.336884	-1.36138	-0.210171	2.0205	0.26684
6654	KCTD10	KCTD10:potassium channel tetramerisation domain containing 10	-0.00171898	0.523699	1.21051	2.31146	2.48691	-1.0483	0.137264	-1.86446	-0.694968	1.6034	-0.0523961
6790	KLRA3	na	0.00726934	0.5238	1.02526	1.95736	2.00662	-0.815833	-0.476305	-1.82556	-0.727168	0.458716	0.226546
5735	GRM5	GRM5:glutamate receptor, metabotropic 5	-0.0615364	0.524493	1.01766	1.94027	2.25563	-0.55306	-0.544244	-0.826198	-0.652744	0.779511	1.00271
9698	PUS7L	PUS7L:pseudouridylate synthase 7 homolog (S. cerevisiae)-like	0.2004	0.525487	1.05174	2.00146	2.07573	-0.226365	-1.38817	0.00175745	1.29494	0.280093	-0.0325809
11516	STAT3	STAT3:signal transducer and activator of transcription 3 (acute-phase response factor)	0.356179	0.525866	1.07648	2.04705	2.00547	0.183174	-0.0032675	-1.47644	0.208387	1.34734	0.377162
2868	CCDC89	CCDC89:coiled-coil domain containing 89	-0.265797	0.526028	1.1463	2.17916	2.54392	0.261242	-1.11003	-0.519423	-0.235554	1.95503	0.351214
1406	ADAMTS4	ADAMTS4:ADAM metallopeptidase with thrombospondin type 1 motif, 4	-0.415723	0.5261	1.14053	2.1679	2.72605	-0.719908	0.227689	-0.291866	-0.100939	2.24211	0.496329
1449	ADIPOR2	ADIPOR2:adiponectin receptor 2	-0.410201	0.526142	1.0514	1.99832	2.43513	-0.756618	-0.835732	-0.978081	-0.732392	0.0504889	1.26567
9972	RDH10	RDH10:retinol dehydrogenase 10 (all-trans)	0.220937	0.526481	0.999136	1.89776	2.19298	-0.767992	-0.329962	-0.217123	0.0150736	1.46265	0.204604
492	2410017P09RIK	na	-0.588944	0.526506	1.2358	2.34717	2.17671	-0.772757	0.624322	-1.81977	1.47473	0.847153	-0.582699
9016	PIN1	PIN1:protein (peptidylprolyl cis/trans isomerase) NIMA-interacting 1	0.153047	0.526624	1.11036	2.10845	2.62624	-0.103319	-0.113566	-0.628398	-0.313816	2.01633	0.783276
4466	E430025E21RIK	na	-0.14645	0.52806	1.01499	1.92211	2.278	-0.406463	-0.155337	-0.193967	0.636785	1.68991	-0.0374928
1470	ADRM1	ADRM1:adhesion regulating molecule 1	-0.40738	0.528262	1.04028	1.96925	2.2446	-0.68508	-0.26599	0.0899075	-0.228779	1.47452	1.01395
2402	BCAT1	BCAT1:branched chain aminotransferase 1, cytosolic	-0.306841	0.528715	1.06161	2.0079	2.13875	-0.22958	-1.22798	-1.40564	-0.82651	0.640057	0.508074
7976	NCLN	NCLN:nicalin homolog (zebrafish)	0.0840713	0.528739	1.11052	2.10032	2.48216	-0.739893	-0.592775	0.124824	-0.455789	1.72068	0.858824
12894	VSIG4	VSIG4:V-set and immunoglobulin domain containing 4	0.574766	0.52876	1.09594	2.07266	2.20495	0.288635	0.126347	-1.0954	-0.00387352	0.906069	1.7052
13422	ZSCAN2	ZSCAN2:zinc finger and SCAN domain containing 2	1.02715	0.528796	0.986177	1.86495	2.11315	-0.305278	-0.853765	-0.476476	0.72195	-0.387667	0.988728
2737	CAPNS1	CAPNS1:calpain, small subunit 1	-0.27693	0.529087	1.19855	2.26533	2.71955	-1.20164	-0.0503601	-1.53304	-0.50521	1.71647	-0.400643
1199	AB041806	na	-0.445073	0.529306	1.14398	2.16128	2.84176	-0.747909	-0.310614	-0.929462	-0.458419	1.90736	-0.00497949
11401	SPSB1	SPSB1:splA/ryanodine receptor domain and SOCS box containing 1	0.344142	0.529322	1.09954	2.07725	2.52374	-1.17136	-0.797593	-0.989329	0.728624	0.807432	-1.19572
6433	IQCF4	na	-0.0160735	0.529467	1.0514	1.98577	2.19194	-1.64746	-0.993115	-0.475554	-0.468651	0.934542	-0.427814
9641	PTOV1	PTOV1:prostate tumor overexpressed gene 1	0.196407	0.530281	1.09328	2.0617	2.47644	-1.3108	-0.941363	-1.42897	0.379281	-1.38957	0.608995
7176	LY6H	LY6H:lymphocyte antigen 6 complex, locus H	0.0321922	0.530521	1.10462	2.08213	2.12068	-1.31738	-1.5139	0.0313458	-0.43734	1.0723	-0.121042
920	4933427E13RIK	na	-0.490484	0.530661	1.24399	2.34422	2.76763	0.111459	-1.5933	-0.0756281	-0.465195	2.13397	0.505716
10448	SCARF1	SCARF1:scavenger receptor class F, member 1	0.257542	0.530734	1.18107	2.22536	2.22462	-0.0890447	-0.305701	-2.06249	-0.298003	1.38453	-0.000547
8165	NME2	NME2:non-metastatic cells 2, protein (NM23B) expressed in	0.0962721	0.530755	1.0978	2.06838	2.03393	0.145713	0.233633	-1.41687	0.107525	0.73791	1.41045
6266	IGFBP2	IGFBP2:insulin-like growth factor binding protein 2, 36kDa	-0.0268681	0.530815	1.1034	2.07868	2.03342	-0.379404	0.987842	-0.736462	0.670225	0.635558	1.87638
7742	MSH4	MSH4:mutS homolog 4 (E. coli)	0.0687729	0.531327	1.19806	2.25485	3.25753	-0.667458	-1.00324	-0.636015	-0.545193	2.08698	-0.254316
9324	PPM1E	PPM1E:protein phosphatase 1E (PP2C domain containing)	0.174008	0.531781	1.09548	2.06001	2.1662	-0.938603	-0.446163	-1.98374	-0.737797	-0.181176	0.836898
11029	SLC45A1	SLC45A1:solute carrier family 45, member 1	0.307803	0.531875	1.20627	2.26795	2.93321	-1.07348	0.170398	-0.707482	-0.0359462	2.209	-0.164819
9251	POLR3D	POLR3D:polymerase (RNA) III (DNA directed) polypeptide D, 44kDa	0.168882	0.532962	1.16737	2.19035	2.96897	-0.876651	-0.297208	-0.62019	-0.423735	2.05926	0.0725464
12110	TMEM147	TMEM147:transmembrane protein 147	0.42822	0.533714	1.21356	2.27381	2.22994	-1.59835	0.585655	-0.289699	1.25926	-0.376937	1.45598
9062	PLA1A	PLA1A:phospholipase A1 member A	0.155887	0.534482	0.978319	1.83041	2.01742	0.347841	0.394701	-0.407328	0.71513	1.7396	0.815442
11941	THBS3	THBS3:thrombospondin 3	0.405777	0.535165	1.01868	1.90349	2.19834	-0.60612	-0.947361	-1.27172	-0.631183	-0.0522723	0.9143
12989	WIBG	WIBG:within bgcn homolog (Drosophila)	0.602673	0.535432	1.03801	1.93864	2.04191	-0.148738	-1.0291	0.254224	0.927684	1.23757	0.0251543
11909	TFPT	TFPT:TCF3 (E2A) fusion partner (in childhood Leukemia)	0.401467	0.536143	1.20097	2.24001	2.51432	-1.19589	-0.989477	0.417021	1.91742	-0.0260501	-0.0568056
7253	MAN2B1	MAN2B1:mannosidase, alpha, class 2B, member 1	0.0373607	0.536293	1.19375	2.22593	2.06332	0.402655	0.343777	-1.72336	0.307126	1.67613	0.621071
5128	FPGS	FPGS:folylpolyglutamate synthase	-0.101335	0.537201	0.974631	1.81428	2.07326	-1.05003	-1.07587	-1.52868	-0.879222	0.40058	-0.252044
12880	VPS37B	VPS37B:vacuolar protein sorting 37 homolog B (S. cerevisiae)	0.571186	0.53836	0.996445	1.85089	2.03468	-0.154059	-0.727072	0.222827	0.207042	1.38081	0.743182
13408	ZNRD1	ZNRD1:zinc ribbon domain containing 1	0.960887	0.538581	1.01891	1.89184	2.06202	-0.0840676	-1.16072	-0.702741	1.04612	0.258542	-0.195452
12405	TRIM75	TRIM75:tripartite motif-containing 75	0.472574	0.538686	1.10609	2.0533	2.65388	-0.58942	-0.435169	-0.484897	-0.15614	1.87123	0.0936812
1326	ACR	ACR:acrosin	-0.42665	0.538744	1.2375	2.29701	2.56893	-2.07767	-0.14031	-0.973747	-0.0635101	1.45638	-0.872095
9146	PLLP	PLLP:plasma membrane proteolipid (plasmolipin)	0.161375	0.538776	0.973256	1.80642	2.05443	-1.09939	-0.938708	-1.55548	-0.509601	0.465615	-0.629824
3492	COL5A3	COL5A3:collagen, type V, alpha 3	-0.216115	0.538884	1.12879	2.09468	2.65197	-0.60199	-0.280331	-0.991436	-0.392715	1.76636	0.138968
5566	GOSR2	GOSR2:golgi SNAP receptor complex member 2	-0.0727134	0.539496	0.959926	1.7793	2.03572	-0.513447	-0.467031	-0.934674	-0.154328	0.966088	0.152867
9884	RASEF	RASEF:RAS and EF-hand domain containing	0.214312	0.539826	1.17709	2.18049	2.42341	-1.60501	0.0186585	-1.01108	-0.594134	1.45344	0.0745185
10331	RTBDN	RTBDN:retbindin	0.248584	0.540351	1.23005	2.27639	2.62176	-1.65934	0.0705718	-0.641852	-0.722321	1.70912	0.472732
1019	6430548M08RIK	na	-0.47374	0.54045	1.13065	2.09206	2.08125	0.810365	-0.0975143	-1.02509	0.21575	1.64699	1.21699
13023	WSB2	WSB2:WD repeat and SOCS box-containing 2	0.614602	0.540723	1.13246	2.09434	2.59014	-1.02399	-0.834092	-1.65979	-1.02698	1.14133	-0.234859
7265	MAP2K2	MAP2K2:mitogen-activated protein kinase kinase 2	0.0381149	0.540823	1.04164	1.92603	2.2358	-0.957036	-0.496504	-0.241845	-0.326438	1.29426	0.461721
13069	YBX1	YBX1:Y box binding protein 1	0.632262	0.541105	0.985487	1.82125	2.11612	-1.19961	-0.880255	-0.775347	0.765901	-0.55153	-0.113119
2414	BCL2L11	BCL2L11:BCL2-like 11 (apoptosis facilitator)	-0.30575	0.542197	1.14812	2.11753	2.62601	-0.527901	-0.791685	-0.183274	1.50178	-0.700115	1.13983
9175	PMM2	PMM2:phosphomannomutase 2	0.163505	0.54251	1.07387	1.97945	2.02885	-0.756052	-0.391863	0.688527	1.36353	1.19894	0.199759
1891	ARHGEF15	ARHGEF15:Rho guanine nucleotide exchange factor (GEF) 15	-0.357859	0.542898	1.03323	1.90318	2.08895	-2.02482	-0.914516	-1.44249	-0.930029	0.294671	-0.646772
5101	FOXB2	FOXB2:forkhead box B2	-0.103032	0.544174	1.04696	1.92395	2.24762	-0.390667	-0.980015	-0.959553	-0.572449	1.06219	0.320912
2779	CASQ2	CASQ2:calsequestrin 2 (cardiac muscle)	-0.273406	0.544389	1.26957	2.33209	2.21462	-1.71604	-1.2147	0.623829	1.63901	0.136367	-0.27358
8137	NISCH	NISCH:nischarin	0.0945081	0.544799	1.02264	1.87709	2.03506	-0.402625	-0.752339	-1.5339	-0.254973	-0.130597	0.764616
5962	HGD	HGD:homogentisate 1,2-dioxygenase (homogentisate oxidase)	-0.0465121	0.545165	1.15765	2.12349	2.80508	-0.835333	-0.797424	-0.611154	-0.781014	1.6644	0.34566
8775	PCYT2	PCYT2:phosphate cytidylyltransferase 2, ethanolamine	0.136864	0.545486	1.21915	2.23499	2.51915	-1.8125	-0.079119	-0.477062	1.61389	-0.547888	0.222776
4757	ESRRB	ESRRB:estrogen-related receptor beta	-0.12651	0.545802	1.23761	2.26751	3.15505	-0.984624	-0.425795	-1.41373	-0.717829	1.88568	-0.27917
8544	OSR1	OSR1:odd-skipped related 1 (Drosophila)	0.121104	0.546177	1.18148	2.16319	2.0028	0.412623	-1.83104	-0.793954	1.18086	0.210706	-0.0594818
3392	CLTC	CLTC:clathrin, heavy chain (Hc)	-0.22414	0.546718	1.08465	1.98394	2.14797	0.119199	0.569539	-0.760956	0.341922	1.78195	1.05787
10605	SERPINB3A	na	0.270599	0.547026	1.06776	1.95195	2.30687	0.137783	0.324054	-0.44477	0.437046	0.755004	2.02831
2891	CCL28	CCL28:chemokine (C-C motif) ligand 28	-0.263998	0.547213	1.12449	2.05493	2.55089	-0.720055	-0.222647	-1.02878	1.65329	-0.00642942	-0.244881
3410	CNDP2	CNDP2:CNDP dipeptidase 2 (metallopeptidase M20 family)	-0.222716	0.547238	1.22217	2.23335	2.60655	0.394034	-0.21425	-1.30703	0.157608	2.14891	0.232759
5385	GIF	GIF:gastric intrinsic factor (vitamin B synthesis)	-0.0842183	0.548526	0.983929	1.79377	2.07972	-1.17473	-0.756552	-0.818532	-0.601448	0.619801	0.183621
10013	RETNLB	RETNLB:resistin like beta	0.223885	0.548978	1.18463	2.15788	2.54502	0.17204	-1.22434	-0.792866	-0.184511	1.79801	0.0952198
8734	PCDHB4	PCDHB4:protocadherin beta 4	0.133966	0.549064	1.18163	2.15209	2.61745	-1.02136	-0.047259	-0.661196	-0.752027	1.16958	1.39754
2906	CCND3	CCND3:cyclin D3	-0.262683	0.550796	1.21021	2.1972	2.78434	-0.326613	-1.11429	-0.924128	-1.07078	1.11467	1.2217
6244	IFRD2	IFRD2:interferon-related developmental regulator 2	-0.0282573	0.551036	1.2127	2.20076	2.82703	-0.424661	-0.773427	-0.0396665	-0.709274	1.68213	1.42749
10154	RNF139	RNF139:ring finger protein 139	0.235037	0.551131	1.25233	2.27229	2.27999	-1.80995	-1.34322	0.257668	1.25754	-0.773076	0.377037
4102	DEFB1	DEFB1:defensin, beta 1	-0.171256	0.551155	1.17822	2.13773	2.6063	0.271818	-0.931666	-0.25785	-0.0963576	2.06812	0.645195
6542	JARID2	JARID2:jumonji, AT rich interactive domain 2	-0.00903151	0.551483	1.24971	2.26608	2.37794	-0.143876	-1.75108	0.359539	0.255365	1.86862	0.0897169
6007	HK2	HK2:hexokinase 2	-0.0435403	0.551612	1.23733	2.24311	2.51493	-0.0872958	0.372757	-1.444	-0.118629	2.01982	0.652262
11506	STARD10	STARD10:START domain containing 10	0.355194	0.551937	1.16796	2.1161	2.18348	-1.13291	-0.101125	-1.90609	-0.707024	0.918268	0.152494
5283	GAS2	GAS2:growth arrest-specific 2	-0.0911001	0.552078	0.98021	1.77549	2.01322	-0.609835	-0.168634	0.116492	1.27444	0.256182	0.748028
5215	GAB3	GAB3:GRB2-associated binding protein 3	-0.0955914	0.553158	1.13454	2.05103	2.04239	0.521485	-0.730124	-1.20907	-0.0804027	1.12108	0.945234
1540	AI747699	na	-0.39829	0.553284	1.28478	2.3221	2.94973	-0.975059	-1.02956	0.234608	0.859576	2.00731	-0.782559
8130	NIN	NIN:ninein (GSK3B interacting protein)	0.0940945	0.553405	1.20867	2.18406	2.666	-0.0950509	-0.946911	-1.48165	1.67083	-0.419917	-0.148515
4176	DHX33	DHX33:DEAH (Asp-Glu-Ala-His) box polypeptide 33	-0.166209	0.554316	1.23896	2.23512	2.46367	-1.75753	-0.234384	0.0733586	0.369283	1.72675	-0.297691
13164	ZDHHC14	ZDHHC14:zinc finger, DHHC-type containing 14	0.67515	0.556392	1.11365	2.00156	2.16918	-0.380541	-0.5705	-1.75163	-0.351431	0.991916	-0.00220061
9517	PRRT3	PRRT3:proline-rich transmembrane protein 3	0.187615	0.556609	1.30161	2.33846	3.03481	-1.41327	-1.59008	-0.358325	-1.42018	1.42935	0.533987
6036	HN1	HN1:hematological and neurological expressed 1	-0.0415866	0.556778	1.03276	1.85488	2.09739	-0.466969	-0.31427	0.373125	1.4483	0.22576	1.01611
221	1700021P04RIK	na	-0.699498	0.557039	1.176	2.11117	2.38641	-0.141053	-1.37324	0.0874941	0.387025	1.73425	-0.020074
12502	TSPYL2	TSPYL2:TSPY-like 2	0.488603	0.557702	1.00398	1.8002	2.10297	-1.50501	-1.06825	-1.01168	0.405953	-0.159954	-0.819006
528	2610029I01RIK	na	-0.577968	0.557717	1.01329	1.81685	2.03228	-0.650917	-0.322845	-1.27303	0.833501	0.0909381	-0.131361
12869	VPS18	VPS18:vacuolar protein sorting protein 18	0.568156	0.55816	1.19404	2.13924	2.30164	0.0502925	-0.72227	-1.67349	-0.600068	1.17576	0.660944
10981	SLC35C1	SLC35C1:solute carrier family 35, member C1	0.303498	0.558608	1.22928	2.20061	3.16979	-0.145656	-0.602775	-0.503724	0.101651	2.35979	-0.0257592
9775	RAB39B	RAB39B:RAB39B, member RAS oncogene family	0.205776	0.558685	1.13998	2.04046	2.32287	-1.08508	-1.30407	-0.146049	-0.68527	1.0686	0.501405
94	1200009O22RIK	na	-0.804196	0.558726	1.3224	2.36681	3.62076	-1.52773	-0.747039	-0.461344	-0.442287	-0.533258	2.20662
7647	MRGPRA4	na	0.0627349	0.55922	1.12165	2.00574	2.31433	-0.259291	-0.133505	-1.24849	-0.0112098	0.21768	1.5172
10912	SLC25A25	SLC25A25:solute carrier family 25 (mitochondrial carrier; phosphate carrier), member 25	0.297063	0.559648	0.990728	1.77027	2.06981	-0.475559	-0.125621	-0.00853127	0.189308	1.32015	0.853017
11906	TFIP11	TFIP11:tuftelin interacting protein 11	0.401115	0.559876	1.14045	2.03696	2.48257	-1.00494	-0.0765501	-0.802619	-0.189647	1.61064	0.11623
4335	DPP7	DPP7:dipeptidyl-peptidase 7	-0.155216	0.560912	1.20197	2.14288	2.0583	0.359969	-1.50873	-1.35373	-0.461886	0.84958	0.715716
3032	CDC34	CDC34:cell division cycle 34	-0.252251	0.560952	1.1517	2.05312	2.49074	-1.36496	-0.663807	-0.598839	-0.900782	0.95784	0.770449
3538	CORO1B	CORO1B:coronin, actin binding protein, 1B	-0.212423	0.560981	1.12757	2.01001	2.14904	-0.376797	0.0172311	-1.50971	0.2285	1.26065	0.0242984
2820	CCDC102A	CCDC102A:coiled-coil domain containing 102A	-0.26981	0.561646	1.26728	2.25637	2.86134	-1.44674	-0.0120843	-1.10558	-0.515809	-0.0843935	1.83765
806	4930544M13RIK	na	-0.511297	0.561725	1.09507	1.94948	2.36858	-1.01948	-0.330308	-0.704436	0.223373	1.35043	-0.342808
1533	AI480653	na	-0.399156	0.562022	1.22171	2.17377	3.01046	-0.157081	-0.19891	-0.733665	-0.193967	2.27924	0.490193
8803	PDE4D	PDE4D:phosphodiesterase 4D, cAMP-specific (phosphodiesterase E3 dunce homolog, Drosophila)	0.138757	0.56233	1.0242	1.82136	2.18222	-0.637955	-0.935743	-1.01925	-0.378361	0.920658	-0.0626375
1667	AMH	AMH:anti-Mullerian hormone	-0.383122	0.56272	1.26215	2.24295	2.14434	0.449392	-1.55445	-1.55079	-0.377522	1.30303	0.205103
9707	PXDN	PXDN:peroxidasin homolog (Drosophila)	0.201048	0.562968	0.965186	1.71446	2.02779	-1.11488	-1.38173	-1.38036	-0.668122	-0.5579	0.244616
12368	TRIM14	TRIM14:tripartite motif-containing 14	0.466178	0.563192	1.07438	1.90766	2.12813	-0.244061	0.023216	-1.07724	1.14916	-0.070491	0.846396
5100	FOXB1	FOXB1:forkhead box B1	-0.103101	0.563241	1.03845	1.8437	2.18032	-1.06195	-0.679862	-0.417654	-0.177638	1.0822	0.051315
2211	B3GALNT1	B3GALNT1:beta-1,3-N-acetylgalactosaminyltransferase 1 (globoside blood group)	-0.325259	0.563387	1.16504	2.06792	2.53371	-0.519888	-0.973561	-1.42807	-0.938023	1.10577	0.405861
10441	SCAMP3	SCAMP3:secretory carrier membrane protein 3	0.25689	0.564033	1.10687	1.96243	2.34644	-0.723031	-0.301739	-1.03041	-0.584825	1.02678	0.823488
443	2310028O11RIK	na	-0.603824	0.564357	1.11102	1.96865	2.05194	-0.798399	0.5481	-0.758084	1.07129	0.105104	1.14828
10388	SAA4	SAA4:serum amyloid A4, constitutive	0.252828	0.564867	1.24333	2.2011	3.09166	-0.724864	-1.02614	-0.229198	-0.0737425	2.0846	-0.26107
1924	ARL4D	ARL4D:ADP-ribosylation factor-like 4D	-0.354261	0.565673	1.28877	2.2783	3.08499	-1.41314	-0.166922	-0.805089	-0.750993	1.9489	0.283257
9805	RABGGTA	RABGGTA:Rab geranylgeranyltransferase, alpha subunit	0.208199	0.566605	1.1175	1.97228	2.51364	-0.588557	-0.402535	-0.391827	-0.229724	1.67892	0.520387
4152	DGKQ	DGKQ:diacylglycerol kinase, theta 110kDa	-0.167797	0.566747	1.24544	2.19752	2.44469	-0.0725481	-1.03818	-1.81735	-0.883757	1.13407	0.55793
8593	P2RY13	P2RY13:purinergic receptor P2Y, G-protein coupled, 13	0.124582	0.567417	1.2871	2.26834	2.03516	0.992112	-1.18613	-1.15701	-0.0810932	1.29582	1.29553
1451	ADM	ADM:adrenomedullin	-0.410014	0.568103	1.42696	2.5118	2.52665	0.0404336	-2.40956	0.150495	1.38849	1.41194	-0.738182
6493	ITGAM	ITGAM:integrin, alpha M (complement component 3 receptor 3 subunit)	-0.0122959	0.568972	1.18787	2.08774	2.19307	0.673929	-0.0510389	-1.13774	0.333782	1.78559	0.929383
5397	GIPC2	GIPC2:GIPC PDZ domain containing family, member 2	-0.0834766	0.570023	1.06296	1.86477	2.24433	-0.657628	-0.265581	-0.196647	1.32271	0.871879	-0.125553
10825	SLC12A9	SLC12A9:solute carrier family 12 (potassium/chloride transporters), member 9	0.289628	0.570277	1.16761	2.04745	2.57647	-1.18961	-0.496297	-0.330772	-0.295705	1.61817	0.163686
11607	SULT1D1	na	0.365803	0.570343	1.196	2.09699	2.80205	-0.369753	-0.810543	-0.178995	0.385563	2.01747	-0.174323
2416	BCL2L13	BCL2L13:BCL2-like 13 (apoptosis facilitator)	-0.305547	0.570657	1.32823	2.32755	2.77583	0.446684	-1.41814	-0.777603	2.0449	-0.489503	0.680242
6261	IGF2BP1	IGF2BP1:insulin-like growth factor 2 mRNA binding protein 1	-0.0271907	0.571177	1.30234	2.2801	3.51495	-0.728446	-0.691334	-0.487148	-0.663649	2.2853	0.378446
8878	PEX11B	PEX11B:peroxisomal biogenesis factor 11B	0.143593	0.572888	1.18183	2.06294	2.0363	-1.51277	0.132893	-1.54332	0.641114	-0.461795	0.442978
3828	CYCT	na	-0.190743	0.572973	1.02454	1.78811	2.1372	-0.586331	-0.23595	-0.562481	0.956972	0.882052	-0.150162
3493	COL6A1	COL6A1:collagen, type VI, alpha 1	-0.216017	0.573024	1.10926	1.9358	2.08947	-0.372476	0.0542344	-1.3497	-0.0689156	0.763335	0.96542
1038	7420416P09RIK	na	-0.470662	0.573954	1.11348	1.94001	2.08653	-1.47661	-0.426748	-0.0476299	-0.104193	0.952798	0.540846
2322	BC018473	na	-0.314081	0.574138	1.09693	1.91057	2.23601	-1.09517	-0.218903	-0.439673	-0.330826	0.912225	0.955637
2965	CD22	CD22:CD22 molecule	-0.257559	0.574177	1.18165	2.05799	2.40166	-0.0600234	0.260235	-1.00539	-0.0465111	1.74306	1.04324
1815	APOBEC3	na	-0.366317	0.574987	1.1943	2.07709	2.50543	-1.29767	-0.74847	-0.192994	-0.702528	1.17657	0.869721
6051	HOXA11	HOXA11:homeobox A11	-0.0405799	0.575176	1.18481	2.05991	2.20004	-1.8854	-0.193546	-0.929792	-0.65338	0.495178	0.703909
7923	NAGLU	NAGLU:N-acetylglucosaminidase, alpha- (Sanfilippo disease IIIB)	0.0806928	0.575224	1.25938	2.18938	2.82983	-0.304504	-0.486399	-1.55671	-0.152915	1.81689	-0.23345
5362	GFPT2	GFPT2:glutamine-fructose-6-phosphate transaminase 2	-0.0858004	0.57601	1.13149	1.96435	2.4022	-0.362081	-1.06	-0.495771	-0.46692	1.26045	0.683084
4121	DENND2A	DENND2A:DENN/MADD domain containing 2A	-0.169776	0.576592	1.17556	2.03881	2.24349	0.151766	-0.89052	-1.38365	-0.0865303	1.31813	0.172672
5873	HAPLN1	HAPLN1:hyaluronan and proteoglycan link protein 1	-0.0526343	0.576839	1.14835	1.99077	2.53502	-0.98828	-0.752414	-1.14795	0.34937	1.07313	-0.866095
4972	FEV	FEV:FEV (ETS oncogene family)	-0.111792	0.578122	1.02284	1.76925	2.10177	-0.657127	-0.447261	-1.02004	-0.224451	0.305329	0.86322
4445	E130309D02RIK	na	-0.14777	0.578609	1.18802	2.05324	2.64682	-0.643381	-0.747431	0.000631	0.439542	-0.134255	1.8686
1191	AAMP	AAMP:angio-associated, migratory cell protein	-0.446398	0.578853	1.15602	1.99708	2.15466	-0.92907	-0.206695	-1.78224	0.224145	-0.468421	0.794319
5445	GLT25D1	GLT25D1:glycosyltransferase 25 domain containing 1	-0.0804067	0.578968	1.20529	2.08178	2.52053	-0.751469	-0.513633	-1.59515	-0.912246	0.808486	0.859365
3842	CYP20A1	CYP20A1:cytochrome P450, family 20, subfamily A, polypeptide 1	-0.18971	0.579047	1.09387	1.88909	2.00642	-0.0991104	-1.00607	-1.5394	-0.0764798	0.64983	0.063677
12911	WASF2	WASF2:WAS protein family, member 2	0.579306	0.579356	1.20012	2.07148	2.54537	-0.12753	-1.07091	-1.2354	1.50934	-0.171269	-0.171537
879	4932442L08RIK	na	-0.497959	0.57959	1.31682	2.27198	2.97765	0.0153637	-1.36404	-1.25487	-0.419974	1.9115	-0.144623
9210	POFUT2	POFUT2:protein O-fucosyltransferase 2	0.166112	0.580309	1.12941	1.94621	2.23726	-0.173803	-0.586543	-1.32074	-0.384362	0.747459	0.944033
3510	COMMD9	COMMD9:COMM domain containing 9	-0.21476	0.580759	1.25837	2.16678	2.06163	-1.00032	0.80341	-1.23629	-0.000362	1.15978	1.1825
10001	RENBP	RENBP:renin binding protein	0.223059	0.580959	1.23219	2.12096	2.60128	0.0440004	0.220854	-1.07277	0.545295	2.10921	0.23415
11484	ST6GALNAC6	ST6GALNAC6:ST6 (alpha-N-acetyl-neuraminyl-2,3-beta-galactosyl-1,3)-N-acetylgalactosaminide alpha-2,6-sialyltransferase 6	0.352875	0.581064	1.00756	1.73399	2.00688	-0.7383	-0.507568	-1.28371	-0.27952	0.426536	0.346083
12545	TTLL12	TTLL12:tubulin tyrosine ligase-like family, member 12	0.49702	0.58233	1.12028	1.92378	2.39271	-0.529288	0.110171	-0.0972942	0.262183	1.85857	0.723667
8778	PDCD1	PDCD1:programmed cell death 1	0.137086	0.582358	1.05878	1.81809	2.158	-0.550666	-0.592611	0.056429	0.112725	1.31038	0.666383
1631	ALG9	ALG9:asparagine-linked glycosylation 9 homolog (S. cerevisiae, alpha- 1,2-mannosyltransferase)	-0.387484	0.582683	1.43345	2.46008	2.61461	-2.07503	0.632318	-0.801784	0.230876	2.0513	-0.226328
2348	BC030500	na	-0.311616	0.582803	1.29112	2.21536	2.91102	-0.932825	-1.53797	-0.514514	-1.18158	0.870578	1.19906
6651	KCNV1	KCNV1:potassium channel, subfamily V, member 1	-0.00190093	0.583071	1.04281	1.78849	2.13232	-0.283966	0.310039	-0.0933869	0.379655	1.48935	1.19212
1655	ALS2CR4	ALS2CR4:amyotrophic lateral sclerosis 2 (juvenile) chromosome region, candidate 4	-0.384721	0.583219	1.39553	2.39281	2.01156	1.0328	-1.26502	-1.73095	1.50131	0.865886	-0.143766
200	1700018C11RIK	na	-0.71285	0.583741	1.17377	2.01077	2.11266	-0.654171	-0.159035	-1.88313	0.0158145	0.886246	-0.0770896
830	4930566N20RIK	na	-0.506814	0.584067	1.1268	1.92922	2.04177	-0.2031	-1.57652	-1.49319	-0.217044	0.558774	-0.234153
8821	PDGFRA	PDGFRA:platelet-derived growth factor receptor, alpha polypeptide	0.139875	0.584506	1.12119	1.91819	2.02304	0.436009	0.252467	-1.03741	0.619669	1.28843	1.10655
7573	MMP24	MMP24:matrix metallopeptidase 24 (membrane-inserted)	0.0580817	0.58452	1.11195	1.90233	2.33805	-1.35612	-0.898324	-1.45079	-0.989672	0.56814	0.0521496
8201	NOSIP	NOSIP:nitric oxide synthase interacting protein	0.0985433	0.585258	1.03767	1.77301	2.14727	-0.463256	-0.60495	-0.139469	0.52277	1.25825	0.124307
9025	PISD	PISD:phosphatidylserine decarboxylase	0.153607	0.587578	1.31177	2.2325	3.15131	-0.627349	-0.294307	-1.3883	-0.474396	2.01093	0.0888206
4616	ELMO3	ELMO3:engulfment and cell motility 3	-0.136263	0.587605	1.21588	2.06921	2.08314	-0.292645	0.215727	-1.7513	0.924623	0.0331225	0.861679
2478	BMP10	BMP10:bone morphogenetic protein 10	-0.299996	0.588733	1.36885	2.32507	3.64016	-1.24467	-0.236961	-0.843296	-0.291711	2.32027	-0.246938
3512	COMTD1	COMTD1:catechol-O-methyltransferase domain containing 1	-0.214614	0.589207	1.20256	2.04098	2.79575	-0.818589	-0.608538	-0.762272	0.133208	1.68327	-0.398191
10144	RNF122	RNF122:ring finger protein 122	0.234299	0.589485	1.24554	2.11293	2.90344	-1.82867	-1.41621	-1.0495	-0.721005	1.13097	-0.967731
2855	CCDC69	CCDC69:coiled-coil domain containing 69	-0.266832	0.589741	1.38866	2.35469	3.00313	-0.107892	-1.72899	-0.067657	-0.599523	0.809252	2.0517
6979	LHX6	LHX6:LIM homeobox 6	0.0195637	0.590119	1.308	2.2165	3.04803	-1.76982	-0.707304	-1.07812	-1.12766	1.43443	0.0619743
10860	SLC19A1	SLC19A1:solute carrier family 19 (folate transporter), member 1	0.292514	0.590308	1.43027	2.42291	3.76305	-1.66787	-0.890761	-0.25779	-0.892439	2.2426	0.124218
8596	P2RY4	P2RY4:pyrimidinergic receptor P2Y, G-protein coupled, 4	0.124825	0.59034	1.31254	2.22337	2.57331	0.0181238	-1.4558	0.218884	1.47433	-0.320981	1.56549
1396	ADAMTS1	ADAMTS1:ADAM metallopeptidase with thrombospondin type 1 motif, 1	-0.417254	0.591091	1.22798	2.07748	2.51176	-0.318887	0.413622	-0.867732	1.06812	1.87133	-0.0285193
6710	KIF5B	KIF5B:kinesin family member 5B	0.00200171	0.59149	1.25607	2.12357	2.62513	-0.435624	-1.2785	0.0857471	1.79076	0.584631	-0.235566
6773	KLK1B1	na	0.00602481	0.591797	1.34148	2.2668	3.50504	-0.360897	-0.895253	-0.501286	-0.545152	0.490233	2.32194
3936	D1PAS1	na	-0.18322	0.591913	1.06724	1.80303	2.02415	-0.713407	-0.220374	0.443435	1.29834	0.666805	0.746221
9171	PMF1	PMF1:polyamine-modulated factor 1	0.163186	0.592757	1.08009	1.82214	2.18336	-0.494582	-0.162889	0.246716	1.44471	1.11019	0.274606
10745	SHC4	SHC4:SHC (Src homology 2 domain containing) family, member 4	0.282514	0.592795	1.27013	2.14262	2.64112	-1.9418	-0.551805	-1.25807	0.0897222	1.03728	-1.06827
9375	PPP2R4	PPP2R4:protein phosphatase 2A, regulatory subunit B' (PR 53)	0.177607	0.592956	1.28667	2.16992	2.67224	-1.2263	0.194624	-0.509518	1.71084	-0.439141	1.0471
5929	HECW1	HECW1:HECT, C2 and WW domain containing E3 ubiquitin protein ligase 1	-0.0486133	0.5933	1.12107	1.88954	2.36702	-0.914497	-0.524709	-0.756256	-0.527793	0.743571	0.951964
10859	SLC18A3	SLC18A3:solute carrier family 18 (vesicular acetylcholine), member 3	0.292414	0.593324	1.02732	1.73147	2.12546	-0.867107	-1.08774	-0.993378	-0.555535	0.489734	0.199534
7354	MBD3L1	MBD3L1:methyl-CpG binding domain protein 3-like 1	0.0437083	0.593452	1.30118	2.19256	3.05879	-1.25586	-0.463796	-1.40937	-0.0890084	1.64549	-0.781972
11801	TBXAS1	TBXAS1:thromboxane A synthase 1 (platelet, cytochrome P450, family 5, subfamily A)	0.38884	0.593744	1.30163	2.19223	2.15467	0.684022	-1.34703	-1.15414	-0.13842	0.911614	1.31454
3541	CORO2B	CORO2B:coronin, actin binding protein, 2B	-0.212178	0.594407	1.08398	1.82363	2.08726	-0.140612	-0.144211	-1.11534	0.22009	1.08212	0.549561
11110	SLCO6C1	na	0.315373	0.594536	1.3371	2.24898	2.10582	-0.427707	0.401014	-2.18825	1.23551	0.485	0.0758449
1109	9630013D21RIK	na	-0.458843	0.595207	1.1178	1.878	2.41313	-0.888075	-1.09282	-1.04779	1.01468	-0.485108	-0.204863
5366	GFRA4	GFRA4:GDNF family receptor alpha 4	-0.0854294	0.595305	1.27932	2.14902	3.04708	-0.705859	-0.478268	-1.24291	-0.408908	1.85294	-0.033105
1542	AI837181	na	-0.398112	0.596013	1.13713	1.90789	2.03191	-1.18668	-0.508014	-2.09163	-0.310061	0.244148	-0.309032
1394	ADAM9	ADAM9:ADAM metallopeptidase domain 9 (meltrin gamma)	-0.417556	0.596523	1.3355	2.2388	2.40055	0.79412	-1.19598	-0.833059	-0.0417676	1.87675	0.936584
8365	NUP133	NUP133:nucleoporin 133kDa	0.109277	0.597262	1.25702	2.10464	2.48021	-0.0842991	-1.22198	0.208663	1.29498	-0.170872	1.54933
11917	TGFB3	TGFB3:transforming growth factor, beta 3	0.4026	0.597558	1.1234	1.87999	2.10932	-1.73545	-0.492934	-1.38947	0.273964	-0.643471	0.121858
1389	ADAM32	ADAM32:ADAM metallopeptidase domain 32	-0.418084	0.59814	1.36658	2.28471	3.14542	-1.27769	-0.179063	-1.13276	1.69012	0.84002	-1.01992
4332	DPP3	DPP3:dipeptidyl-peptidase 3	-0.15544	0.598277	1.14596	1.91544	2.16621	0.468153	0.227858	-0.80486	0.508633	1.24415	1.57625
2320	BC018242	na	-0.31427	0.598308	1.2843	2.14655	2.73116	-1.25806	0.0407932	-0.968856	-0.306464	0.218521	1.75473
4435	E030030I06RIK	na	-0.148457	0.598433	1.14923	1.9204	2.213	-1.28787	-0.0102726	-0.551	0.216555	1.22458	0.157417
8733	PCDHB3	PCDHB3:protocadherin beta 3	0.133895	0.598554	1.16745	1.95045	2.42364	-0.073774	-0.882741	-0.131302	0.045407	1.66293	0.706201
9150	PLOD3	PLOD3:procollagen-lysine, 2-oxoglutarate 5-dioxygenase 3	0.161634	0.599295	1.21859	2.03337	2.69476	-0.640671	-1.01262	-1.18769	-0.816696	1.2477	0.383783
11622	SURF2	SURF2:surfeit 2	0.367594	0.599471	1.14971	1.91788	2.30971	-0.765867	0.205195	0.0424517	0.343322	1.7317	0.8559
6111	HS3ST3B1	HS3ST3B1:heparan sulfate (glucosamine) 3-O-sulfotransferase 3B1	-0.0367073	0.600072	1.29485	2.15783	2.97782	-0.63893	-0.543679	-1.05472	-0.898643	1.14434	1.40153
3886	CYP4F14	na	-0.186698	0.600086	1.1209	1.8679	2.31398	-1.21537	-0.635487	-1.03014	-0.672799	0.682063	0.47244
6604	KCNIP1	KCNIP1:Kv channel interacting protein 1	-0.00510163	0.600129	1.24696	2.07781	2.67823	-0.970684	-0.853275	-0.0897269	0.780569	1.55929	-0.512682
6805	KPNA1	KPNA1:karyopherin alpha 1 (importin alpha 5)	0.00821007	0.60025	1.21433	2.02304	2.19162	-1.69842	-0.298566	-0.0425228	0.102711	0.325587	1.17517
7135	LSG1	LSG1:large subunit GTPase 1 homolog (S. cerevisiae)	0.0296433	0.601257	1.05624	1.75672	2.04716	-0.479216	-0.09904	0.455601	1.22256	1.22845	0.59505
298	1700080G18RIK	na	-0.659995	0.601283	1.15915	1.9278	2.10176	-1.36765	0.172204	-0.535956	0.648342	0.99193	0.105784
11465	SSTR4	SSTR4:somatostatin receptor 4	0.350965	0.601436	1.22342	2.03416	2.43498	-1.1534	-0.369673	-1.64811	0.323547	0.937346	-0.761812
8068	NEU1	NEU1:sialidase 1 (lysosomal sialidase)	0.0900398	0.601814	1.34059	2.22759	3.04781	-0.700452	-0.140197	-1.48133	-0.461894	1.9419	0.219792
10091	RHOU	RHOU:ras homolog gene family, member U	0.230056	0.603017	1.15975	1.92325	2.35628	-0.376791	-1.23813	-1.03344	0.398142	-0.536077	0.968831
12056	TMCC3	TMCC3:transmembrane and coiled-coil domain family 3	0.420937	0.603457	1.3008	2.15558	2.40266	0.67247	-0.776061	-1.02454	1.10957	-0.0546164	1.71932
10259	RPN2	RPN2:ribophorin II	0.243205	0.60376	1.1252	1.86365	2.1088	-0.319843	0.189816	-1.09298	0.265826	0.748822	1.13794
956	5430437P03RIK	na	-0.483946	0.603881	1.09891	1.81975	2.22807	-0.0918068	0.169423	-0.557755	0.705963	1.62001	0.490628
9296	PPARD	PPARD:peroxisome proliferative activated receptor, delta	0.171984	0.604041	1.08871	1.80237	2.2451	-0.286844	-0.411788	0.0905191	0.452338	1.59715	0.608513
6511	ITIH3	ITIH3:inter-alpha (globulin) inhibitor H3	-0.0111263	0.604079	1.17825	1.95048	2.27878	-1.3421	-0.294393	-0.130571	-0.0361417	1.27589	0.52793
2656	CACNA1B	CACNA1B:calcium channel, voltage-dependent, L type, alpha 1B subunit	-0.284132	0.60416	1.36351	2.25687	2.93063	-0.276151	-1.78371	-0.879738	-0.974023	1.48196	0.642997
1062	9030625A04RIK	na	-0.466545	0.60439	1.32747	2.19639	2.34902	-1.09232	0.500719	-1.49813	1.60403	0.255868	0.0327933
5365	GFRA3	GFRA3:GDNF family receptor alpha 3	-0.0855375	0.605638	1.31914	2.1781	3.29116	-1.1933	-0.668321	-0.739525	1.94465	-0.340727	-0.247657
1424	ADCK4	ADCK4:aarF domain containing kinase 4	-0.413413	0.605665	1.28849	2.12741	2.72877	-0.736398	-0.0843777	-1.40605	-0.366997	1.68621	0.319444
4715	EPOR	EPOR:erythropoietin receptor	-0.129404	0.60602	1.31542	2.17059	3.19221	-0.643925	-1.03747	-0.54561	-0.63587	1.92313	0.431992
12875	VPS33A	VPS33A:vacuolar protein sorting 33 homolog A (S. cerevisiae)	0.569991	0.606727	1.3167	2.17017	2.49711	-1.31019	-0.661449	0.514746	0.0290205	1.84825	0.615939
1385	ADAM22	ADAM22:ADAM metallopeptidase domain 22	-0.418619	0.607079	1.04754	1.72554	2.14502	-1.31878	-1.02394	-1.32077	-0.681784	0.34384	-0.182928
1428	ADCY4	ADCY4:adenylate cyclase 4	-0.413002	0.607231	1.08794	1.79163	2.25172	-1.13771	-1.17611	-1.47515	-0.787453	0.468301	-0.206007
2934	CCS	CCS:copper chaperone for superoxide dismutase	-0.260263	0.607439	1.30872	2.15448	2.94412	-0.816006	-0.64494	-1.38926	-1.03956	1.22858	0.886927
4020	DCHS1	DCHS1:dachsous 1 (Drosophila)	-0.177204	0.607655	1.28568	2.11581	2.63408	-0.187891	-0.297456	-1.38867	-0.507674	1.12368	1.36701
5747	GSC	GSC:goosecoid	-0.0608025	0.607746	1.13943	1.87484	2.33785	-0.758349	-0.0577037	-0.10739	0.532105	1.6283	0.334432
13080	YKT6	YKT6:YKT6 v-SNARE homolog (S. cerevisiae)	0.636216	0.607809	1.14769	1.88824	2.2322	0.0743611	0.477241	-0.621359	0.448424	1.61949	1.30539
5163	FTSJ1	FTSJ1:FtsJ homolog 1 (E. coli)	-0.09897	0.607823	1.17387	1.93126	2.38915	-0.709447	-0.444658	0.213144	0.724188	1.6798	0.176651
3787	CUL7	CUL7:cullin 7	-0.193902	0.608129	1.08552	1.78501	2.0957	-1.57127	-0.681371	-1.4596	0.0488875	0.133651	-0.638224
9689	PTX3	PTX3:pentraxin-related gene, rapidly induced by IL-1 beta	0.199749	0.608632	1.14582	1.88262	2.35481	-0.723584	-0.437622	-1.09968	0.654636	0.966986	-0.445042
1996	ASB6	ASB6:ankyrin repeat and SOCS box-containing 6	-0.346415	0.608802	1.33828	2.19821	2.71518	-1.52421	-0.0195576	-1.02926	-0.802229	1.28098	0.96306
12114	TMEM17	TMEM17:transmembrane protein 17	0.42867	0.609492	1.23148	2.0205	2.66072	-1.16705	-1.09242	-0.374234	-0.297081	1.45115	-0.0933418
2113	ATP6V1B1	ATP6V1B1:ATPase, H+ transporting, lysosomal 56/58kDa, V1 subunit B1 (Renal tubular acidosis with deafness)	-0.334445	0.609865	1.34618	2.20734	2.99013	-1.48163	-0.332367	-0.568305	0.749272	-0.768479	1.67544
8887	PEX5	PEX5:peroxisomal biogenesis factor 5	0.144183	0.609893	1.25617	2.05965	2.19155	-0.489022	0.0113449	-1.87767	0.0201017	0.319191	1.07386
6587	KCNC4	KCNC4:potassium voltage-gated channel, Shaw-related subfamily, member 4	-0.00619648	0.61016	1.39608	2.28805	3.34192	-0.875118	-0.0159463	-1.32448	-0.404777	2.19188	0.185579
7624	MPP1	MPP1:membrane protein, palmitoylated 1, 55kDa	0.0613209	0.610654	1.08645	1.77915	2.01928	-0.557549	0.11727	-1.07404	0.360063	0.77906	0.605894
4196	DISP2	DISP2:dispatched homolog 2 (Drosophila)	-0.164712	0.610807	1.30378	2.13452	3.13065	-0.725073	-0.587167	-0.8665	-0.605704	1.86935	0.468944
12812	VAC14	VAC14:Vac14 homolog (S. cerevisiae)	0.554339	0.611343	1.23568	2.02125	2.81867	-0.688985	-0.337027	-0.53641	0.263312	1.902	-0.0207042
1203	ABCA1	ABCA1:ATP-binding cassette, sub-family A (ABC1), member 1	-0.444516	0.611566	1.30079	2.12698	2.31989	-0.711667	-0.261437	-2.16962	0.866428	0.447029	-0.553826
12793	USP8	USP8:ubiquitin specific peptidase 8	0.550158	0.612095	1.06571	1.74108	2.16958	0.00404158	0.185481	-0.209151	1.44695	1.27786	0.452678
11811	TCEB3	TCEB3:transcription elongation factor B (SIII), polypeptide 3 (110kDa, elongin A)	0.390073	0.612259	1.1824	1.9312	2.10471	-1.08	0.518649	-0.0318111	1.10901	0.557728	1.2873
10842	SLC16A14	SLC16A14:solute carrier family 16, member 14 (monocarboxylic acid transporter 14)	0.291004	0.612412	1.14331	1.86689	2.21268	0.195653	-0.328631	-0.883722	1.16338	0.14653	1.10331
7002	LIPG	LIPG:lipase, endothelial	0.0210424	0.612443	1.18531	1.93538	2.12829	-0.833751	-1.01677	0.398825	0.202822	1.14574	0.755676
11641	SVS5	na	0.369686	0.612669	1.19832	1.9559	2.37918	-0.864359	-0.344496	-1.46984	0.400918	-0.489799	1.00514
7747	MSMB	MSMB:microseminoprotein, beta-	0.069073	0.612806	1.29592	2.11473	2.84985	-1.05197	-0.769212	-1.54672	-1.15289	0.798085	0.874667
7826	MVK	MVK:mevalonate kinase (mevalonic aciduria)	0.0743695	0.613508	1.12803	1.83866	2.16197	-0.884869	0.227675	-0.173022	1.39107	0.501378	0.661437
7208	MAD1L1	MAD1L1:MAD1 mitotic arrest deficient-like 1 (yeast)	0.0343298	0.613771	1.02669	1.67276	2.00035	-0.557044	-0.235755	0.230126	0.595286	0.983014	0.939097
524	2610024G14RIK	na	-0.579424	0.614223	1.19726	1.94923	2.39093	-0.763372	-0.650217	0.188906	-0.050673	0.960414	1.45737
7575	MMP7	MMP7:matrix metallopeptidase 7 (matrilysin, uterine)	0.0581967	0.614488	1.35506	2.20519	2.48576	-1.83216	0.159851	-0.671245	-0.508286	1.14949	1.08044
1580	AKR1B7	na	-0.393638	0.614604	1.23355	2.00706	2.69633	-0.95248	-0.327625	-0.728314	0.44843	1.59498	-0.351189
13062	XRN2	XRN2:5'-3' exoribonuclease 2	0.629496	0.614919	1.18968	1.9347	2.39848	-0.849978	0.1094	0.00956563	1.7835	0.423021	0.631512
9006	PIK3CG	PIK3CG:phosphoinositide-3-kinase, catalytic, gamma polypeptide	0.152319	0.615508	1.25341	2.03639	2.074	0.638402	-0.245496	-1.4053	0.542309	1.19742	1.00813
7596	MON1A	MON1A:MON1 homolog A (yeast)	0.0596532	0.615562	1.20027	1.94988	2.59499	-0.387424	-0.237315	-0.449597	-0.166101	1.6445	1.04808
4619	ELN	ELN:elastin (supravalvular aortic stenosis, Williams-Beuren syndrome)	-0.136073	0.616107	1.11174	1.80447	2.06141	-1.22397	-0.150584	-1.16284	0.42534	-0.0898136	0.462316
7102	LRRC41	LRRC41:leucine rich repeat containing 41	0.0272957	0.61696	1.21204	1.96454	2.47407	-0.668611	-0.128111	-1.17492	1.47394	0.0363756	0.154157
5977	HIF3A	HIF3A:hypoxia inducible factor 3, alpha subunit	-0.0455751	0.618286	1.28348	2.07588	2.64382	-0.393191	-0.433375	-1.45917	0.774118	1.34586	-0.555268
12637	UBE2J2	UBE2J2:ubiquitin-conjugating enzyme E2, J2 (UBC6 homolog, yeast)	0.514356	0.618345	1.28607	2.07986	2.19177	-0.540337	0.525477	-1.47711	0.892724	1.30267	0.170862
10507	SDCBP	SDCBP:syndecan binding protein (syntenin)	0.26246	0.618717	1.11198	1.79724	2.06885	-0.0488321	-1.0444	-1.0875	0.0352183	0.629162	0.490824
2013	ASNA1	ASNA1:arsA arsenite transporter, ATP-binding, homolog 1 (bacterial)	-0.344716	0.618748	1.18049	1.90786	2.50399	-0.551535	-0.465895	-0.0329004	0.450267	1.76049	0.280373
4042	DCUN1D3	DCUN1D3:DCN1, defective in cullin neddylation 1, domain containing 3 (S. cerevisiae)	-0.175871	0.618817	1.24349	2.00947	2.76235	-0.0836682	-0.264444	-0.629862	0.120372	2.03143	0.600702
3242	CHODL	CHODL:chondrolectin	-0.235726	0.618984	1.31624	2.12645	2.62904	-1.14098	-0.569704	0.356692	-0.112937	1.84036	0.867291
6480	ITFG3	ITFG3:integrin alpha FG-GAP repeat containing 3	-0.0131399	0.619443	1.3281	2.14402	2.6243	-1.33217	-0.291613	-1.75839	0.835921	-0.970888	0.737096
1897	ARHGEF3	ARHGEF3:Rho guanine nucleotide exchange factor (GEF) 3	-0.357319	0.619873	1.21407	1.95858	2.11866	0.436525	-0.195912	-1.28502	0.520812	1.24798	0.829017
5564	GORASP2	GORASP2:golgi reassembly stacking protein 2, 55kDa	-0.0728231	0.620017	1.06998	1.72573	2.11401	-0.82724	-0.160874	-0.707893	0.260597	0.975447	0.277897
890	4933404M02RIK	na	-0.495973	0.621372	1.39144	2.23931	3.51264	-1.20231	-0.455596	-0.758021	0.209824	2.11551	-0.566926
8290	NRP1	NRP1:neuropilin 1	0.104116	0.621575	1.18573	1.90763	2.15337	0.239084	-0.803204	-1.15705	0.197242	1.09657	0.54222
13073	YIF1A	YIF1A:Yip1 interacting factor homolog A (S. cerevisiae)	0.633632	0.621883	1.16847	1.87893	2.15136	-0.816044	-0.670511	-1.95008	-0.229149	0.483055	-0.185118
10918	SLC25A30	SLC25A30:solute carrier family 25, member 30	0.297718	0.622614	1.16935	1.87813	2.22519	-0.041144	-0.525804	-1.24537	0.0860527	0.475547	1.13413
10858	SLC18A2	SLC18A2:solute carrier family 18 (vesicular monoamine), member 2	0.292369	0.622636	1.07831	1.73184	2.16292	-0.892667	-0.331828	-0.698437	0.261423	0.0782805	0.97229
3323	CLCN7	CLCN7:chloride channel 7	-0.229356	0.623574	1.23346	1.97806	2.6671	-0.691301	-0.109341	-0.522375	0.640167	1.79019	-0.0529852
663	4833420G17RIK	na	-0.543551	0.624504	1.29244	2.06955	2.28296	-1.64676	-0.155489	-1.78893	0.689675	-0.65764	0.254116
3267	CHST10	CHST10:carbohydrate sulfotransferase 10	-0.233806	0.624911	1.31398	2.10267	2.84084	-1.21324	-0.397028	-1.12007	-0.846345	0.798302	1.25966
1791	APBB1IP	APBB1IP:amyloid beta (A4) precursor protein-binding, family B, member 1 interacting protein	-0.369319	0.625168	1.28605	2.05713	2.33464	0.257029	-0.727096	-1.45213	-0.152726	1.21589	0.872793
5262	GALNT4	GALNT4:UDP-N-acetyl-alpha-D-galactosamine:polypeptide N-acetylgalactosaminyltransferase 4 (GalNAc-T4)	-0.0924483	0.625406	1.19789	1.91538	2.53823	-0.352488	-0.774374	-0.590553	-0.249497	1.43296	0.692795
10946	SLC2A10	SLC2A10:solute carrier family 2 (facilitated glucose transporter), member 10	0.300333	0.625495	1.28404	2.05284	2.19424	-1.63648	-0.030652	-1.70236	-0.453488	0.251017	0.685095
10927	SLC26A11	SLC26A11:solute carrier family 26, member 11	0.298574	0.625608	1.32437	2.11693	2.66471	-0.699444	-0.552566	-1.8484	-0.841532	0.717871	0.996352
3270	CHST2	CHST2:carbohydrate (N-acetylglucosamine-6-O) sulfotransferase 2	-0.233609	0.625774	1.56158	2.49543	2.21932	-2.04697	1.21547	-0.790134	0.317382	2.03099	0.714723
6107	HS2ST1	HS2ST1:heparan sulfate 2-O-sulfotransferase 1	-0.0369516	0.62594	1.11062	1.77432	2.21576	-0.510659	-0.10928	0.168572	1.50554	0.913296	0.461647
4087	DDX52	DDX52:DEAD (Asp-Glu-Ala-Asp) box polypeptide 52	-0.172298	0.625955	1.46984	2.34815	2.37165	-1.0657	-2.02766	0.6229	1.6205	-0.170729	0.489269
9969	RCSD1	RCSD1:RCSD domain containing 1	0.220676	0.626597	1.12273	1.79179	2.27754	-1.48834	-0.925922	-1.09412	-0.513713	0.614006	-0.240488
10522	SEC14L1	SEC14L1:SEC14-like 1 (S. cerevisiae)	0.263877	0.62699	1.0544	1.68169	2.06389	-0.713972	-1.2309	-0.533069	-0.00606331	0.137155	0.554173
4543	EGFL7	EGFL7:EGF-like-domain, multiple 7	-0.141278	0.627315	1.05926	1.68855	2.01695	-1.7677	-0.863733	-1.47456	-0.313092	-0.18781	-0.42733
11921	TGFBRAP1	TGFBRAP1:transforming growth factor, beta receptor associated protein 1	0.403024	0.627426	1.13508	1.8091	2.28103	-0.441155	0.262931	-0.148769	0.59423	1.69437	0.789634
1569	AKAP2	AKAP2:A kinase (PRKA) anchor protein 2	-0.394884	0.62747	1.49574	2.38376	3.8714	-1.57324	-1.39958	-0.383222	0.0392094	2.07102	-0.97905
2172	AVEN	AVEN:apoptosis, caspase activation inhibitor	-0.328894	0.62757	1.15289	1.83707	2.37131	-0.31955	-0.819911	-0.313251	0.351113	1.44244	0.212415
2980	CD33	CD33:CD33 molecule	-0.256395	0.628079	1.15479	1.8386	2.11406	0.275813	0.120794	-0.960816	0.636393	1.213	1.05076
11450	SSH2	SSH2:slingshot homolog 2 (Drosophila)	0.349339	0.628532	1.16658	1.85604	2.22674	-0.376613	-0.0906418	-1.19903	0.557385	1.14242	0.133664
12044	TM9SF4	TM9SF4:transmembrane 9 superfamily protein member 4	0.419336	0.629047	1.18965	1.8912	2.5535	-1.10534	-1.23385	-0.995252	-0.330668	1.02091	-0.455731
389	2010305A19RIK	na	-0.622849	0.629269	1.48714	2.36328	3.35901	-1.97478	-0.395631	-0.254651	0.070654	2.13767	-0.371974
1139	A430110N23RIK	na	-0.454392	0.629322	1.10456	1.75516	2.20945	-0.878374	-1.01478	-1.43009	-0.592002	0.379001	0.203452
11451	SSH3	SSH3:slingshot homolog 3 (Drosophila)	0.349508	0.629642	1.33546	2.12099	2.6743	-1.03341	-0.481016	-1.89122	-0.951931	0.811892	0.740782
10442	SCAMP5	SCAMP5:secretory carrier membrane protein 5	0.256964	0.629834	1.40792	2.23538	2.41165	-1.02389	0.877977	-1.14211	0.369436	1.96368	0.602612
13383	ZFYVE9	ZFYVE9:zinc finger, FYVE domain containing 9	0.882277	0.629977	1.29568	2.05671	2.23473	-0.645335	0.083747	-1.85159	1.05198	-0.0131957	0.435082
8856	PEBP1	PEBP1:phosphatidylethanolamine binding protein 1	0.142247	0.631123	1.31522	2.08394	2.83589	-1.69195	-1.20095	-0.645324	-0.797509	1.25145	-0.0464968
2930	CCR8	CCR8:chemokine (C-C motif) receptor 8	-0.26059	0.631238	1.25452	1.9874	2.71848	-0.736975	-0.536804	-0.590805	1.19347	1.21412	-0.508608
13176	ZDHHC3	ZDHHC3:zinc finger, DHHC-type containing 3	0.680647	0.632265	1.19491	1.8899	2.31594	-0.0638441	0.422637	-0.705912	0.72187	1.77249	0.743265
10543	SELE	SELE:selectin E (endothelial adhesion molecule 1)	0.265577	0.632324	1.40091	2.21549	3.39568	-1.1673	-0.328464	-1.048	-0.531362	2.01279	0.177535
11376	SPOCK2	SPOCK2:sparc/osteonectin, cwcv and kazal-like domains proteoglycan (testican) 2	0.341654	0.632418	1.03033	1.62919	2.06191	-0.818064	-0.813264	-1.16508	-0.215045	0.0956059	0.41402
6781	KLK1B8	na	0.00670128	0.632632	1.2257	1.93746	2.64284	-0.873188	-0.416302	-0.617591	0.27553	1.5822	-0.0877209
2641	C9	C9:complement component 9	-0.28553	0.632875	1.27695	2.01769	2.10399	-1.24885	-0.0892237	-2.07112	-0.126077	0.498735	0.0489892
8722	PCDHB12	PCDHB12:protocadherin beta 12	0.133149	0.632883	1.28483	2.03012	2.39953	-1.40618	-0.141369	-1.57522	-0.264412	1.07515	-0.0790263
5779	GTF2H1	GTF2H1:general transcription factor IIH, polypeptide 1, 62kDa	-0.0587956	0.635006	1.15149	1.81335	2.27426	-0.327396	-0.514315	0.229842	1.29603	1.26198	0.284595
2232	B4GALT3	B4GALT3:UDP-Gal:betaGlcNAc beta 1,4- galactosyltransferase, polypeptide 3	-0.322961	0.635466	1.14138	1.79614	2.18098	-0.410363	-0.541835	-1.36718	0.121629	0.844759	0.138382
12384	TRIM35	TRIM35:tripartite motif-containing 35	0.469055	0.635986	1.06188	1.66967	2.1209	-1.05656	-1.12479	-1.46646	-0.560625	0.206506	-0.108035
7400	MCPT8	na	0.0468189	0.636028	1.26495	1.98882	2.76364	-0.269601	-0.157577	-0.729477	0.184876	1.9612	0.49211
2187	AY036118	na	-0.327621	0.636119	1.14757	1.80401	2.14016	-0.911324	-0.572163	0.212674	0.649549	1.10914	0.4132
13398	ZMPSTE24	ZMPSTE24:zinc metallopeptidase (STE24 homolog, yeast)	0.920693	0.636165	1.22587	1.92697	2.39658	-0.642019	-0.960908	0.143271	0.168482	0.551666	1.4978
10051	RGS13	RGS13:regulator of G-protein signalling 13	0.226812	0.636382	1.23297	1.93746	2.31438	-0.0731514	0.21827	-1.09904	0.324191	1.49885	0.921931
10725	SH3GL1	SH3GL1:SH3-domain GRB2-like 1	0.280751	0.63755	1.13579	1.78149	2.10413	-0.197325	-0.634975	0.512946	0.759074	1.03813	1.29081
6368	IMP4	IMP4:IMP4, U3 small nucleolar ribonucleoprotein, homolog (yeast)	-0.0202958	0.638618	1.07601	1.6849	2.15831	-0.252543	0.0812871	0.120741	0.824066	1.54759	0.805846
10782	SIRT2	SIRT2:sirtuin (silent mating type information regulation 2 homolog) 2 (S. cerevisiae)	0.285826	0.638669	1.14521	1.79312	2.20891	-1.80446	-0.874349	-1.37571	-0.704098	-0.130274	0.215481
7217	MAF1	MAF1:MAF1 homolog (S. cerevisiae)	0.034951	0.63915	1.05014	1.64303	2.08755	-1.41295	-0.965797	-1.06347	-0.388084	-0.150404	0.246693
1485	AFG3L2	AFG3L2:AFG3 ATPase family gene 3-like 2 (yeast)	-0.405463	0.639262	1.21831	1.9058	2.2713	-1.13285	0.204298	-0.300095	1.39007	0.651575	0.384619
9568	PSMB5	PSMB5:proteasome (prosome, macropain) subunit, beta type, 5	0.190939	0.639661	1.22192	1.91027	2.48717	-0.370235	-0.00316135	-0.795349	0.03309	1.55481	0.909131
3396	CMA1	CMA1:chymase 1, mast cell	-0.223777	0.639727	1.26618	1.97925	2.33914	-0.120218	0.0786436	-1.33257	0.107405	1.25159	1.06541
12965	WDR73	WDR73:WD repeat domain 73	0.595122	0.640148	1.2894	2.01422	2.11847	-1.17898	-1.03929	0.575493	0.742065	0.378478	1.10487
9075	PLA2G4E	PLA2G4E:phospholipase A2, group IVE	0.156666	0.640663	1.36026	2.12321	2.5725	0.236293	-1.40871	0.0748257	0.31997	1.92152	0.741702
12492	TSPAN32	TSPAN32:tetraspanin 32	0.486871	0.640955	1.34067	2.09168	2.54768	-0.501699	0.577122	-0.984536	0.1353	1.84943	1.12817
8442	OLFM2	OLFM2:olfactomedin 2	0.114386	0.641026	1.39331	2.17356	2.97772	-0.462913	-0.263888	-1.44118	-0.617428	1.61775	1.01161
7650	MRGPRF	MRGPRF:MAS-related GPR, member F	0.0629289	0.641181	1.1963	1.86578	2.29379	-0.780611	-0.294492	-1.3764	-0.274126	0.695089	0.716431
12316	TPST2	TPST2:tyrosylprotein sulfotransferase 2	0.458053	0.642075	1.36564	2.12691	3.30386	-1.14357	-0.713445	-0.991264	-0.320116	1.82018	-0.25144
3060	CDH11	CDH11:cadherin 11, type 2, OB-cadherin (osteoblast)	-0.250083	0.642379	1.23899	1.92875	2.26167	-1.24021	0.19021	-0.123762	0.612554	0.529489	1.40117
11679	SYT4	SYT4:synaptotagmin IV	0.374072	0.642648	1.28462	1.99894	2.52173	-0.205672	-0.491398	-1.39894	-0.315881	0.862912	1.21081
6595	KCNE4	KCNE4:potassium voltage-gated channel, Isk-related family, member 4	-0.00568522	0.642778	1.12619	1.75208	2.26109	-1.32018	-0.842288	-1.26724	-0.284437	-0.354253	0.58757
7238	MAL	MAL:mal, T-cell differentiation protein	0.0362726	0.643713	1.07716	1.67335	2.06621	-0.957317	-1.46958	-1.76089	-0.470231	-0.101804	-0.384283
2463	BIVM	BIVM:basic, immunoglobulin-like variable motif containing	-0.301276	0.644501	1.04099	1.61519	2.02714	-0.799932	-0.241981	-0.208603	0.604006	0.741247	0.527212
500	2410091C18RIK	na	-0.586229	0.64486	1.37241	2.12824	2.90229	-0.638132	-0.182903	-1.40027	1.65841	0.722299	-0.484776
5433	GLP1R	GLP1R:glucagon-like peptide 1 receptor	-0.0811743	0.645044	1.27581	1.97787	2.6469	-1.28547	-0.513496	-1.14629	-0.648896	1.11131	0.419776
4820	F2	F2:coagulation factor II (thrombin)	-0.122116	0.645233	1.44147	2.23403	2.39909	-2.3233	0.00977571	-1.3176	-0.700241	0.707282	0.686246
10453	SCFD2	SCFD2:sec1 family domain containing 2	0.257898	0.645727	1.43971	2.22959	2.25537	-2.01693	0.484836	-0.0921713	1.17464	0.285847	1.23438
5408	GJA8	GJA8:gap junction protein, alpha 8, 50kDa (connexin 50)	-0.082756	0.646093	1.37923	2.13473	2.16633	-2.07495	-1.04868	0.259836	0.32051	0.904656	0.0487299
6173	HTRA3	HTRA3:HtrA serine peptidase 3	-0.0329382	0.647923	1.33034	2.05324	2.65242	-0.252501	-0.728493	-1.51101	-0.535548	1.16031	0.87426
2693	CALM3	CALM3:calmodulin 3 (phosphorylase kinase, delta)	-0.280804	0.648482	1.21782	1.87795	2.29135	-0.60282	-0.343387	-1.5142	-0.174692	0.53066	0.837082
8247	NPY5R	NPY5R:neuropeptide Y receptor Y5	0.101468	0.649783	1.33355	2.05231	2.88004	-1.05924	-0.167801	-0.425321	-0.112922	1.87269	0.588529
7679	MRPL36	MRPL36:mitochondrial ribosomal protein L36	0.0646783	0.650732	1.32907	2.04243	2.25369	-1.41609	-0.352329	0.530926	1.13937	0.358865	1.25149
9859	RAP1GDS1	RAP1GDS1:RAP1, GTP-GDP dissociation stimulator 1	0.21233	0.650854	1.0504	1.61388	2.03527	0.160075	0.0323119	-0.486423	0.987717	0.983215	0.886224
2442	BEX1	BEX1:brain expressed, X-linked 1	-0.30312	0.650892	1.1042	1.69643	2.07936	-1.84034	-0.967491	-1.69731	-0.532044	-0.243569	-0.416939
11091	SLC9A3R2	SLC9A3R2:solute carrier family 9 (sodium/hydrogen exchanger), member 3 regulator 2	0.313522	0.650948	1.0496	1.61242	2.08717	-1.04181	-1.33803	-1.35803	-0.537346	-0.0403621	-0.0113466
5070	FMO2	FMO2:flavin containing monooxygenase 2 (non-functional)	-0.105126	0.651246	1.1302	1.73545	2.10479	-0.960224	-2.01904	-1.45362	-0.385646	-0.499359	-0.157267
11193	SNAI1	SNAI1:snail homolog 1 (Drosophila)	0.323359	0.651688	1.41246	2.16739	2.95449	-0.791151	0.0825203	-1.22936	-0.460141	1.74145	1.01808
10584	SERINC3	SERINC3:serine incorporator 3	0.268839	0.651739	1.27782	1.96064	2.28969	0.0459016	-0.844591	-1.53264	0.522548	-0.0312956	1.01089
5767	GSTP1	GSTP1:glutathione S-transferase pi	-0.0595241	0.651954	1.41314	2.16755	3.0943	-1.29701	-0.658818	-1.78989	-1.07351	1.26818	0.299049
6519	ITPK1	ITPK1:inositol 1,3,4-triphosphate 5/6 kinase	-0.0105672	0.65269	1.33508	2.04551	2.71963	0.0988886	-1.11723	-0.200395	0.224692	1.93293	0.62889
1409	ADAMTS7	ADAMTS7:ADAM metallopeptidase with thrombospondin type 1 motif, 7	-0.415293	0.653726	1.27452	1.94963	2.72079	-0.883032	-0.583547	-0.620019	-0.417669	1.37863	0.776017
10615	SERPINB9B	na	0.271494	0.654132	1.18927	1.81809	2.12393	-1.62683	-0.870618	-0.249952	0.414961	0.176032	0.229413
4088	DDX54	DDX54:DEAD (Asp-Glu-Ala-Asp) box polypeptide 54	-0.172239	0.654283	1.24559	1.90375	2.35005	-1.01998	-0.600062	0.195477	0.183812	1.35013	0.778274
12198	TMSB10	TMSB10:thymosin, beta 10	0.440509	0.654517	1.41003	2.15431	3.25048	-0.557418	-1.39024	-1.42917	-0.4968	1.64786	-0.297796
2227	B430306N03RIK	na	-0.32358	0.654665	1.4391	2.19822	2.58127	0.750943	-1.09023	-0.899176	0.116185	1.93022	1.03242
8342	NUDT11	NUDT11:nudix (nucleoside diphosphate linked moiety X)-type motif 11	0.107642	0.655573	1.24542	1.89974	2.49798	-1.11936	-0.480985	-0.364105	1.01717	-0.261199	1.01583
10905	SLC25A18	SLC25A18:solute carrier family 25 (mitochondrial carrier), member 18	0.296505	0.655915	1.3886	2.11704	2.71234	-1.65133	-0.226864	-1.37746	1.13681	-0.740123	0.513459
11283	SOX11	SOX11:SRY (sex determining region Y)-box 11	0.33241	0.655986	1.29917	1.98048	2.74504	-0.125957	-0.0758623	-0.588596	-0.0444152	1.67423	1.47727
4002	DAZL	DAZL:deleted in azoospermia-like	-0.178428	0.656292	1.43305	2.18356	2.27704	-0.155226	0.279592	-2.06361	0.246209	0.97564	1.13807
649	4632415K11RIK	na	-0.547001	0.656326	1.26336	1.92491	2.36328	-1.18314	-0.0945341	-1.26501	-0.16449	0.381518	1.03037
10446	SCARB1	SCARB1:scavenger receptor class B, member 1	0.257317	0.656341	1.4243	2.17007	3.30166	-1.50765	-1.18374	-1.02148	1.15437	0.67948	-1.27381
96	1200011M11RIK	na	-0.80107	0.656434	1.4453	2.20175	3.40178	-0.196777	-0.483039	-1.27285	0.0660254	2.23366	0.0835587
5899	HCRT	HCRT:hypocretin (orexin) neuropeptide precursor	-0.0508118	0.657375	1.47125	2.23806	3.386	-1.31755	-0.597943	-1.41812	-1.19668	1.28786	0.988949
9667	PTPRB	PTPRB:protein tyrosine phosphatase, receptor type, B	0.19827	0.657796	1.0466	1.59108	2.0445	-1.24066	-0.875404	-1.42683	-0.0722624	-0.0510693	-0.279756
1704	ANKRD1	ANKRD1:ankyrin repeat domain 1 (cardiac muscle)	-0.378997	0.657822	1.37943	2.09696	3.16701	-0.26918	-0.35507	-0.688558	0.966202	2.09241	-0.23314
4546	EGLN2	EGLN2:egl nine homolog 2 (C. elegans)	-0.141052	0.657991	1.24998	1.89969	2.17818	-1.14797	-0.316849	-1.90773	-0.186869	0.335265	0.228985
7895	MYOG	MYOG:myogenin (myogenic factor 4)	0.0788742	0.65806	1.43076	2.17422	2.34756	0.281546	-0.784433	-2.03696	0.522929	1.23664	-0.00712595
7564	MMP14	MMP14:matrix metallopeptidase 14 (membrane-inserted)	0.0574485	0.659033	1.23786	1.8783	2.31848	-0.219531	-0.93872	-1.43328	-0.168668	0.879628	0.411093
1616	ALDH5A1	ALDH5A1:aldehyde dehydrogenase 5 family, member A1 (succinate-semialdehyde dehydrogenase)	-0.38935	0.659194	1.45827	2.2122	2.60541	-1.86666	-0.422569	0.22469	1.44351	-0.220506	1.08726
11064	SLC6A3	SLC6A3:solute carrier family 6 (neurotransmitter transporter, dopamine), member 3	0.311006	0.659856	1.05123	1.59312	2.08275	-0.759162	-1.07481	-1.07472	-0.0997057	-0.0250672	0.369769
10139	RNF11	RNF11:ring finger protein 11	0.233861	0.660084	1.35897	2.05878	2.75087	0.298398	-1.0044	-0.296268	0.241183	0.813946	2.0195
1774	AP2M1	AP2M1:adaptor-related protein complex 2, mu 1 subunit	-0.371234	0.662295	1.19775	1.80849	2.46409	-0.326484	-0.249734	-0.0748054	0.837329	1.71284	0.392067
721	4930430J20RIK	na	-0.529282	0.662807	1.14813	1.73223	2.16228	-0.439824	-1.2023	-0.293785	0.288446	0.78999	0.430062
11174	SMPD1	SMPD1:sphingomyelin phosphodiesterase 1, acid lysosomal (acid sphingomyelinase)	0.321642	0.663005	1.25118	1.88713	2.5516	0.118901	-0.20192	-0.582598	0.929233	0.342933	1.81574
9260	POMT1	POMT1:protein-O-mannosyltransferase 1	0.169554	0.663042	1.23947	1.86937	2.4481	-0.553092	-1.387	-1.05473	-0.525232	0.541951	0.706877
5156	FSTL1	FSTL1:follistatin-like 1	-0.0994362	0.663448	1.10404	1.66409	2.12297	-0.788811	-0.233572	-0.915075	0.364849	0.280208	0.729605
8808	PDE6C	PDE6C:phosphodiesterase 6C, cGMP-specific, cone, alpha prime	0.139051	0.663613	1.54129	2.32257	3.96834	-1.8043	-0.626194	-1.26657	-0.664785	1.98767	-0.396089
1518	AHSG	AHSG:alpha-2-HS-glycoprotein	-0.401256	0.664003	1.08217	1.62977	2.0758	-0.574639	-1.25987	-0.686084	0.218303	0.322914	0.184714
7216	MAF	MAF:v-maf musculoaponeurotic fibrosarcoma oncogene homolog (avian)	0.0348793	0.664851	1.47395	2.21696	2.40209	0.250335	-1.96741	0.179569	0.765451	1.62449	0.494397
2606	C1QTNF9	C1QTNF9:C1q and tumor necrosis factor related protein 9	-0.288672	0.665185	1.13383	1.70453	2.28072	-1.49026	-1.48121	-1.36106	0.18618	-0.305436	-0.811775
6752	KLHL13	KLHL13:kelch-like 13 (Drosophila)	0.00475678	0.666065	1.09952	1.65077	2.13779	-1.07947	-0.519763	-0.995238	-0.00555925	0.168797	0.540858
4046	DCXR	DCXR:dicarbonyl/L-xylulose reductase	-0.175569	0.666091	1.3585	2.03952	2.63339	-1.05688	0.014566	-1.29614	0.529444	1.43257	-0.224956
2342	BC027344	na	-0.312241	0.666597	1.16223	1.74352	2.32423	-1.26994	-1.44348	-1.07532	-0.72281	0.158826	0.261921
10299	RPUSD1	RPUSD1:RNA pseudouridylate synthase domain containing 1	0.246144	0.666597	1.31429	1.97163	2.57931	-0.676534	0.144762	-1.00434	0.0981932	0.693244	1.61531
6808	KPNA6	KPNA6:karyopherin alpha 6 (importin alpha 7)	0.00838377	0.667218	1.42886	2.14152	2.83118	-1.44533	-0.234321	-1.76385	-0.421954	-0.121402	1.38645
10578	SEPW1	SEPW1:selenoprotein W, 1	0.268279	0.667726	1.06208	1.59059	2.0871	-1.46352	-1.07834	-1.44795	-0.49001	-0.254709	-0.0588486
4184	DIAP1	na	-0.165668	0.667891	1.61919	2.42434	3.62407	0.00800163	-2.04312	-0.808035	-0.575866	2.2075	0.382784
3108	CDR2L	CDR2L:cerebellar degeneration-related protein 2-like	-0.246269	0.668332	1.18373	1.77117	2.19236	-1.60346	-0.497812	-0.943058	-0.0291068	0.480164	0.0558123
12088	TMEM119	TMEM119:transmembrane protein 119	0.425313	0.668667	1.10717	1.65578	2.17565	-0.201488	-0.418243	-0.683936	0.366325	0.607964	1.04354
1786	APAF1	APAF1:apoptotic peptidase activating factor	-0.369832	0.669193	1.19479	1.78543	2.29215	-0.0734839	-0.445484	-0.971307	0.217037	1.13371	0.743355
11939	THBD	THBD:thrombomodulin	0.405544	0.669223	1.42398	2.12782	3.09829	-0.24151	-0.902958	-1.40253	-0.335012	1.78545	0.274515
8038	NECAP2	NECAP2:NECAP endocytosis associated 2	0.0881086	0.66962	1.23736	1.84785	2.55244	-0.322254	0.104895	-0.229677	0.783674	1.90853	0.572839
5270	GALR1	GALR1:galanin receptor 1	-0.0919588	0.66998	1.45311	2.16888	2.98405	-2.05783	-0.784137	-0.817457	-1.00067	1.05772	0.642844
5255	GALNT10	GALNT10:UDP-N-acetyl-alpha-D-galactosamine:polypeptide N-acetylgalactosaminyltransferase 10 (GalNAc-T10)	-0.0928919	0.670177	1.31517	1.96243	2.80968	-1.00516	-1.1568	-1.12088	-0.872783	0.739999	0.795467
6909	LCN6	LCN6:lipocalin 6	0.0148266	0.671867	1.45502	2.16564	3.46894	-1.19582	-0.478836	-1.1358	0.0377346	1.92721	-0.410341
4636	EMID1	EMID1:EMI domain containing 1	-0.134926	0.672114	1.30329	1.93909	2.73199	-1.65518	-1.01972	-1.45576	-0.8204	-0.252473	0.852065
8648	PAPPA	PAPPA:pregnancy-associated plasma protein A, pappalysin 1	0.128109	0.673568	1.38224	2.05211	2.8181	-1.07435	-0.743319	0.134811	0.190888	1.86804	0.404927
7146	LSM7	LSM7:LSM7 homolog, U6 small nuclear RNA associated (S. cerevisiae)	0.0302905	0.673844	1.35291	2.00775	2.24046	-0.291752	-1.84186	0.044144	0.585229	0.901034	0.483008
9970	RCVRN	RCVRN:recoverin	0.220757	0.674165	1.49376	2.21572	2.27062	-1.83604	0.731754	-0.718179	0.343276	1.38623	0.929299
5266	GALNTL1	GALNTL1:UDP-N-acetyl-alpha-D-galactosamine:polypeptide N-acetylgalactosaminyltransferase-like 1	-0.0922307	0.674761	1.45384	2.1546	3.2157	-0.369373	-0.786175	-1.30705	-0.697081	1.61488	0.981111
7258	MANEA	MANEA:mannosidase, endo-alpha	0.0376728	0.675498	1.18037	1.7474	2.19107	-1.58542	-0.61232	-0.721967	0.456097	0.0193613	0.145928
2864	CCDC81	CCDC81:coiled-coil domain containing 81	-0.266091	0.676014	1.36949	2.02583	2.39372	-0.614105	-0.645141	-2.22839	-0.39398	0.463337	0.551471
5995	HIST1H2BP	na	-0.0444247	0.677388	1.3358	1.97199	2.35005	-0.976801	0.111169	-1.4987	0.656421	0.995728	-0.00908287
435	2310016C08RIK	na	-0.606486	0.677812	1.18189	1.74368	2.34293	-0.112485	-0.423288	-0.556209	1.12085	0.212022	1.12082
10576	SEPN1	SEPN1:selenoprotein N, 1	0.268105	0.677886	1.26715	1.86927	2.46089	-0.771117	-0.657419	-1.54294	-0.442906	0.689883	0.582993
1043	8430406I07RIK	na	-0.469637	0.677988	1.48006	2.18303	2.8117	0.26447	-0.761847	-1.53112	1.63044	1.06357	-0.282309
3412	CNGA1	CNGA1:cyclic nucleotide gated channel alpha 1	-0.222597	0.678342	1.4668	2.16233	3.55441	-0.98752	-0.709831	-1.38871	-0.401767	1.87635	-0.160247
7100	LRRC4	LRRC4:leucine rich repeat containing 4	0.0271443	0.67838	1.23407	1.81914	2.26882	0.125798	-0.960305	0.0817205	0.66927	0.935192	1.34495
1215	ABCB10	ABCB10:ATP-binding cassette, sub-family B (MDR/TAP), member 10	-0.442604	0.67892	1.24746	1.83742	2.35243	-0.144283	-0.145305	-1.10097	0.930271	0.243391	1.17817
7982	NCOA7	NCOA7:nuclear receptor coactivator 7	0.0844426	0.67954	1.18103	1.73799	2.26383	-0.492795	-0.451895	-1.1729	0.622443	0.76992	0.0331446
1456	ADPGK	ADPGK:ADP-dependent glucokinase	-0.409293	0.67979	1.26592	1.86222	2.43601	-0.546943	-0.640529	0.278847	0.906001	1.57958	0.403546
5742	GRPR	GRPR:gastrin-releasing peptide receptor	-0.0611218	0.679909	1.3656	2.00851	3.05918	-0.318222	-0.441484	-0.47686	0.744652	2.06907	0.0465223
7254	MAN2B2	MAN2B2:mannosidase, alpha, class 2B, member 2	0.0374301	0.680199	1.34288	1.97425	2.23397	-1.87011	-0.136329	-1.51987	-0.202668	0.369436	0.33557
5921	HDLBP	HDLBP:high density lipoprotein binding protein (vigilin)	-0.049238	0.680321	1.19128	1.75106	2.35583	-1.27875	-0.813737	-1.21296	-0.508718	0.287276	0.489847
2796	CBLN1	CBLN1:cerebellin 1 precursor	-0.271869	0.680909	1.61741	2.37536	4.51457	-1.19174	-1.38502	-0.411547	-0.292316	2.45078	-0.294554
9133	PLEKHG6	PLEKHG6:pleckstrin homology domain containing, family G (with RhoGef domain) member 6	0.160533	0.68092	1.61808	2.37631	3.22171	-1.82755	0.271225	-0.889649	-0.653071	1.82461	1.23672
1234	ABCD1	ABCD1:ATP-binding cassette, sub-family D (ALD), member 1	-0.439684	0.682763	1.28767	1.88598	2.64938	-0.730559	-0.884358	-1.34353	-0.156782	1.17147	-0.110114
13425	ZSWIM1	ZSWIM1:zinc finger, SWIM-type containing 1	1.05119	0.682999	1.1428	1.67321	2.26637	-0.0953145	-0.219164	-0.345447	1.28073	0.442672	1.04508
293	1700072E05RIK	na	-0.662459	0.68398	1.35745	1.98463	2.81922	-0.299359	-0.336922	-0.964015	-0.221779	1.4851	1.20873
6502	ITGB3	ITGB3:integrin, beta 3 (platelet glycoprotein IIIa, antigen CD61)	-0.0117676	0.686635	1.48097	2.15686	3.29568	-0.0891452	-1.03668	-0.987208	-0.352193	1.98744	0.694641
8191	NOL6	NOL6:nucleolar protein family 6 (RNA-associated)	0.0979121	0.687018	1.30988	1.90661	2.58757	-1.01733	-0.405956	-0.022374	0.459189	1.62543	0.399352
2502	BOLA1	BOLA1:bolA homolog 1 (E. coli)	-0.297738	0.687027	1.33009	1.93601	2.27848	-0.533381	0.651662	-0.960586	0.647065	1.23712	1.26379
1061	9030624J02RIK	na	-0.466728	0.687108	1.423	2.07099	2.28833	-0.2612	0.210923	-1.90774	0.647735	1.05233	0.610904
10496	SCTR	SCTR:secretin receptor	0.261644	0.687197	1.18198	1.72	2.24551	-0.959913	-1.68115	-1.65718	-0.617764	-0.181677	0.0471353
7998	NDST2	NDST2:N-deacetylase/N-sulfotransferase (heparan glucosaminyl) 2	0.0854253	0.687659	1.45398	2.11439	2.66855	-1.24607	0.412376	-1.02206	1.7582	0.214016	0.533968
6861	LAMB1-1	na	0.011863	0.687774	1.34693	1.95839	2.20154	-1.29581	-1.18805	0.364657	0.612504	0.818921	0.490156
4475	EBF1	EBF1:early B-cell factor 1	-0.145939	0.688122	1.23145	1.78959	2.23901	-0.672581	-1.8255	-0.885068	0.338877	-0.0945309	0.0668653
7212	MADCAM1	MADCAM1:mucosal vascular addressin cell adhesion molecule 1	0.0346167	0.688303	1.24433	1.80782	2.41221	-1.73603	-1.32514	-0.917723	-0.69878	0.34409	0.108775
4492	ECSIT	ECSIT:ECSIT homolog (Drosophila)	-0.144866	0.688334	1.25303	1.82039	2.53583	-1.58525	-1.19832	-1.30797	-0.852965	0.469878	0.0506475
2036	ATF1	ATF1:activating transcription factor 1	-0.342204	0.688523	1.26506	1.83735	2.33352	0.12637	0.206981	-0.896407	1.08331	1.47532	0.673495
6871	LANCL3	LANCL3:LanC lantibiotic synthetase component C-like 3 (bacterial)	0.0125055	0.688745	1.28171	1.86094	2.63182	-1.40322	-1.34951	-1.07032	-0.815257	0.666214	0.171122
3071	CDH5	CDH5:cadherin 5, type 2, VE-cadherin (vascular epithelium)	-0.249258	0.689689	1.14932	1.66644	2.17057	-1.8212	-1.13432	-1.08852	-0.0796753	-0.144457	-0.371931
12437	TRPC4AP	TRPC4AP:transient receptor potential cation channel, subfamily C, member 4 associated protein	0.477666	0.689868	1.22335	1.77331	2.23134	-1.28933	-0.507695	-1.63001	-0.00277742	-0.105452	0.351246
4321	DPAGT1	DPAGT1:dolichyl-phosphate (UDP-N-acetylglucosamine) N-acetylglucosaminephosphotransferase 1 (GlcNAc-1-P transferase)	-0.15625	0.689903	1.25349	1.81691	2.37335	-0.367765	-0.295158	-1.21306	0.0798887	0.952442	0.852171
12439	TRPC6	TRPC6:transient receptor potential cation channel, subfamily C, member 6	0.478133	0.690703	1.53519	2.22265	2.23314	-0.983457	0.840838	-1.75342	0.689209	1.40377	0.616557
3163	CEP76	CEP76:centrosomal protein 76kDa	-0.241984	0.690808	1.36058	1.96955	2.44842	-0.833347	-1.32947	0.181283	1.17802	0.865342	0.0568396
12263	TNS1	TNS1:tensin 1	0.450207	0.691793	1.22826	1.77548	2.28589	-0.629174	-0.571295	-1.52595	0.0694068	0.689079	0.199892
2258	BAIAP2	BAIAP2:BAI1-associated protein 2	-0.320378	0.691881	1.35215	1.95431	2.39276	-0.881297	0.25662	-1.27475	1.28877	0.475179	0.39308
12829	VAV2	VAV2:vav 2 oncogene	0.558367	0.691942	1.2661	1.82977	2.5378	-0.638263	-1.14378	-1.18011	0.212504	0.963705	-0.340064
10327	RSPO4	RSPO4:R-spondin family, member 4	0.248277	0.692441	1.40602	2.03052	3.03137	-1.05679	-0.288721	-0.458567	-0.0872551	1.86944	0.631791
8107	NFS1	NFS1:NFS1 nitrogen fixation 1 (S. cerevisiae)	0.0925869	0.692489	1.36341	1.96886	2.48993	-1.80062	-0.738367	-0.329698	0.848206	-0.263964	0.637317
12016	TLN1	TLN1:talin 1	0.415265	0.692957	1.36343	1.96755	2.85412	-0.929948	-0.993962	-1.60308	-0.656955	1.10802	0.112233
6114	HS6ST2	HS6ST2:heparan sulfate 6-O-sulfotransferase 2	-0.0365244	0.693016	1.19586	1.72558	2.24748	-0.564022	-1.16304	-1.4435	-0.193997	0.390935	0.220079
2188	AY074887	na	-0.327485	0.693085	1.49329	2.15456	2.91481	0.0497701	-1.6412	-1.01103	-0.15886	1.69317	0.343109
9545	PSEN2	PSEN2:presenilin 2 (Alzheimer disease 4)	0.189519	0.693755	1.6051	2.31364	3.30981	-0.153618	-1.99606	-1.49051	-0.804528	1.66181	0.317819
5407	GJA5	GJA5:gap junction protein, alpha 5, 40kDa (connexin 40)	-0.0828429	0.694264	1.31934	1.90034	2.33446	-1.78933	-0.280477	-0.882338	0.44967	0.630886	-0.0746929
5739	GRP	GRP:gastrin-releasing peptide	-0.0612431	0.695014	1.29727	1.86653	2.34589	-0.155271	-0.995599	0.359843	1.46714	0.734521	0.899113
7919	NADK	NADK:NAD kinase	0.0804019	0.695663	1.35804	1.95216	2.82897	-0.442868	-1.01739	-1.17166	-0.149712	1.44792	0.144019
8882	PEX14	PEX14:peroxisomal biogenesis factor 14	0.143844	0.695797	1.43301	2.05952	2.47142	-1.68347	-0.375621	-2.17801	0.255777	0.489162	-0.683019
4751	ESD	ESD:esterase D/formylglutathione hydrolase	-0.126949	0.6965	1.37826	1.97884	2.6695	-0.590966	-0.440523	-1.64454	0.24087	1.30427	-0.0863788
8372	NUP210L	NUP210L:nucleoporin 210kDa-like	0.109724	0.696605	1.56364	2.24465	3.4805	-1.42499	-1.37183	-0.254984	-0.786733	1.76368	0.662165
3849	CYP2A12	na	-0.189194	0.696927	1.26655	1.81733	2.3853	-0.380235	0.0250252	-1.02745	0.500979	0.5866	1.3294
11374	SPNB3	na	0.341504	0.697227	1.44526	2.07287	3.1504	-0.926658	-0.393551	-1.24225	-0.431472	0.522521	1.68228
12599	TXNL4A	TXNL4A:thioredoxin-like 4A	0.507317	0.697355	1.31475	1.88534	2.71301	-0.206818	-0.76706	-0.513039	0.220383	0.55235	1.68459
5695	GREB1	GREB1:-	-0.0640097	0.698142	1.27381	1.82457	2.61437	-0.673914	-0.389452	-0.571102	0.510213	0.167236	1.50951
5350	GEMIN4	GEMIN4:gem (nuclear organelle) associated protein 4	-0.0865237	0.698559	1.34804	1.92975	2.91609	-0.520721	-0.440152	-0.56235	0.221956	0.435978	1.86297
12247	TNNC1	TNNC1:troponin C type 1 (slow)	0.447748	0.698663	1.18721	1.69925	2.33196	-0.709099	-0.386118	-0.760341	0.0496367	0.785393	0.871028
9569	PSMB6	PSMB6:proteasome (prosome, macropain) subunit, beta type, 6	0.191039	0.698855	1.22636	1.75482	2.32961	-0.78691	0.0764668	-0.190281	0.777478	1.37141	0.629482
11914	TGFB1	TGFB1:transforming growth factor, beta 1 (Camurati-Engelmann disease)	0.402101	0.701022	1.46432	2.08884	3.41076	-0.607096	-0.330933	-0.814525	-0.0110667	2.17067	0.480801
8735	PCDHB5	PCDHB5:protocadherin beta 5	0.134048	0.701891	1.45851	2.07797	2.56871	-1.46096	0.213824	-1.25194	-0.109579	1.28745	0.698579
4565	EIF2AK1	EIF2AK1:eukaryotic translation initiation factor 2-alpha kinase 1	-0.139794	0.70279	1.20234	1.71082	2.24197	-0.725019	-0.142053	-1.04841	0.712492	0.68377	0.295287
2106	ATP6V0B	ATP6V0B:ATPase, H+ transporting, lysosomal 21kDa, V0 subunit b	-0.335147	0.704205	1.46393	2.07884	2.52491	0.237474	-0.187343	-1.66354	0.281319	1.10414	1.39293
7130	LRRTM3	LRRTM3:leucine rich repeat transmembrane neuronal 3	0.0292404	0.704461	1.28586	1.8253	2.50509	0.12518	-0.00743659	-0.628167	0.452751	1.5795	1.3149
12724	UNC93B1	UNC93B1:unc-93 homolog B1 (C. elegans)	0.533017	0.704697	1.34968	1.91526	2.31891	-0.00937601	0.128149	-1.40377	0.699609	1.0474	1.01702
11712	TAF5L	TAF5L:TAF5-like RNA polymerase II, p300/CBP-associated factor (PCAF)-associated factor, 65kDa	0.378025	0.705309	1.37684	1.9521	2.38515	-1.3476	0.194316	0.115116	1.42477	0.845878	0.821688
7683	MRPL4	MRPL4:mitochondrial ribosomal protein L4	0.0649755	0.705337	1.27986	1.81454	2.29757	-0.778558	-0.381633	-1.66036	0.120581	0.31415	0.584298
7223	MAGEA4	MAGEA4:melanoma antigen family A, 4	0.0352918	0.705394	1.40643	1.99382	3.0226	-1.11902	-0.627815	-0.97237	-0.518754	1.41989	0.598948
57	1110014N23RIK	na	-0.861237	0.70613	1.44484	2.04614	2.62887	-0.728652	-0.144874	-1.81625	-0.221029	0.739129	1.12665
10938	SLC27A4	SLC27A4:solute carrier family 27 (fatty acid transporter), member 4	0.299602	0.706208	1.303	1.84507	2.33809	-0.034195	0.425363	-0.914494	0.989971	0.913373	1.48233
2977	CD300LG	CD300LG:CD300 molecule-like family member g	-0.256585	0.707211	1.12462	1.59023	2.17384	-1.05292	-1.41437	-1.49358	-0.05429	-0.419909	-0.1128
1505	AGTRAP	AGTRAP:angiotensin II receptor-associated protein	-0.402973	0.707709	1.47778	2.08812	2.6015	-0.261929	-0.373881	-2.02707	0.443653	1.2738	0.0530114
2216	B3GALT6	B3GALT6:UDP-Gal:betaGal beta 1,3-galactosyltransferase polypeptide 6	-0.32468	0.707875	1.48223	2.09392	3.28194	-1.20009	-0.369275	-0.312318	2.08809	0.196005	0.280915
10500	SCYL2	SCYL2:SCY1-like 2 (S. cerevisiae)	0.261953	0.708302	1.57854	2.22863	2.92297	-1.87623	-0.34784	0.0930224	1.44439	-0.242416	1.4026
11238	SNX17	SNX17:sorting nexin 17	0.327831	0.708474	1.39158	1.9642	2.84444	-0.575375	-1.49282	-0.95482	0.232371	1.28445	-0.365087
3669	CRYGB	CRYGB:crystallin, gamma B	-0.20245	0.709064	1.39802	1.97165	2.42207	-1.7655	-0.285703	-0.187782	0.220443	0.985012	0.749635
11270	SORBS3	SORBS3:sorbin and SH3 domain containing 3	0.331046	0.71064	1.25275	1.76285	2.49785	-1.0346	-0.860344	-1.26789	-0.280282	0.828394	0.0473028
10518	SDK1	SDK1:sidekick homolog 1 (chicken)	0.263466	0.710944	1.63581	2.3009	3.8716	-1.66326	-0.406614	-0.594455	-0.619739	2.13914	0.723717
173	1700011L22RIK	na	-0.730493	0.711221	1.48166	2.08327	2.92415	-1.75791	-0.400576	-1.18151	-0.714627	0.957822	0.861802
1245	ABCG4	ABCG4:ATP-binding cassette, sub-family G (WHITE), member 4	-0.437886	0.711423	1.24236	1.7463	2.48375	-1.02908	-0.729083	-0.915373	-0.0245086	0.99022	0.08782
3649	CRNKL1	CRNKL1:Crn, crooked neck-like 1 (Drosophila)	-0.203896	0.71187	1.31658	1.84946	2.51744	-0.60616	-0.65553	-1.51308	0.950901	-0.163135	0.3872
792	4930524L23RIK	na	-0.51403	0.713582	1.19329	1.67226	2.34992	-0.497648	-0.67628	-0.6471	0.081081	0.857498	0.820276
174	1700012A03RIK	na	-0.729398	0.713822	1.55342	2.1762	3.25243	-1.22281	-0.914903	0.0242275	-0.47922	1.53396	1.49204
3862	CYP2D10	na	-0.18829	0.714295	1.45641	2.03894	2.92494	-1.73435	-0.538787	-0.658496	-0.138424	1.46189	0.11412
8921	PGR	PGR:progesterone receptor	0.1465	0.715113	1.38338	1.93449	2.9264	-0.172488	-0.244998	-0.54806	0.189891	1.04463	1.95007
10089	RHOJ	RHOJ:ras homolog gene family, member J	0.229797	0.715165	1.24274	1.7377	2.32064	-0.810084	-1.58582	-0.726136	-0.14247	0.416214	0.332447
7600	MORC2B	na	0.0598909	0.715199	1.51997	2.12524	2.62278	-1.66175	-0.0378803	-1.81747	-0.50319	0.697372	0.848631
11488	ST8SIA2	ST8SIA2:ST8 alpha-N-acetyl-neuraminide alpha-2,8-sialyltransferase 2	0.353431	0.71593	1.35687	1.89525	2.6378	-0.175155	-0.377204	-1.13814	0.835287	0.111175	1.43365
13366	ZFP90	ZFP90:zinc finger protein 90 homolog (mouse)	0.848033	0.716048	1.27513	1.78079	2.5259	-0.706842	-0.187994	-0.372356	1.44706	0.821542	0.289606
8998	PIGZ	PIGZ:phosphatidylinositol glycan anchor biosynthesis, class Z	0.151624	0.718312	1.41187	1.96554	2.65322	-1.28169	-0.14543	-1.35137	-0.0929141	1.22774	0.322299
3821	CYB5R4	CYB5R4:cytochrome b5 reductase 4	-0.191218	0.718419	1.31232	1.82667	2.64587	-0.163661	-0.14275	-0.588236	0.404074	0.906831	1.73139
9074	PLA2G4D	PLA2G4D:phospholipase A2, group IVD (cytosolic)	0.156632	0.718494	1.75315	2.44003	3.32341	-2.34537	0.248188	-0.503606	-0.148198	2.16401	0.64284
12213	TNFRSF11A	TNFRSF11A:tumor necrosis factor receptor superfamily, member 11a, NFKB activator	0.442871	0.719089	1.36131	1.89311	2.31804	0.0735639	-1.39102	-1.22552	0.268678	0.679579	0.592706
462	2310046K01RIK	na	-0.597323	0.719235	1.45891	2.02842	2.79325	-0.960927	-0.741197	-2.12912	1.0166	-0.000146	-0.470958
6543	JDP2	JDP2:-	-0.00896727	0.71937	1.53308	2.13114	3.54378	-0.519651	-1.37816	-1.04496	-0.273154	1.88517	0.0444435
12409	TRIOBP	TRIOBP:TRIO and F-actin binding protein	0.473179	0.719735	1.48991	2.07009	2.92493	-1.46123	-0.221481	-1.38888	-0.460625	0.522802	1.33597
7067	LRFN5	LRFN5:leucine rich repeat and fibronectin type III domain containing 5	0.0251374	0.71977	1.53275	2.1295	3.38672	-1.5719	-0.695901	-1.3439	-0.904265	1.38273	0.5081
9649	PTPMT1	PTPMT1:protein tyrosine phosphatase, mitochondrial 1	0.197054	0.71987	1.50891	2.09609	3.28441	-1.38642	-0.295241	-0.758937	0.034866	1.90364	0.14763
11968	TIE1	TIE1:tyrosine kinase with immunoglobulin-like and EGF-like domains 1	0.409257	0.720432	1.34221	1.86307	2.77027	-1.30311	-1.04222	-1.46628	-0.41913	0.933562	-0.299408
5155	FSIP1	FSIP1:fibrous sheath interacting protein 1	-0.0995002	0.720526	1.40624	1.95168	2.36277	-1.53303	0.129313	-0.00255855	1.03522	0.79877	0.978437
3437	CNOT8	CNOT8:CCR4-NOT transcription complex, subunit 8	-0.220672	0.720755	1.52008	2.10901	3.1664	-1.2088	-0.131944	-1.20174	-0.358255	0.667966	1.70805
7119	LRRC8D	LRRC8D:leucine rich repeat containing 8 family, member D	0.0284703	0.721512	1.43227	1.9851	2.92402	-0.974624	-0.491438	0.0294653	0.754788	1.88854	0.216891
1130	A330049M08RIK	na	-0.455872	0.721884	1.50381	2.08317	3.01868	-0.455997	-1.0146	-1.8891	-0.0402782	1.426	-0.23399
4423	DYNLRB2	DYNLRB2:dynein, light chain, roadblock-type 2	-0.149356	0.723821	1.50583	2.08038	3.22593	-0.89233	-0.601576	-1.67144	-0.352739	1.59016	0.11471
5876	HAPLN4	HAPLN4:hyaluronan and proteoglycan link protein 4	-0.0523395	0.72444	1.74056	2.40263	3.3999	-2.18424	0.209515	-1.27402	-0.243733	2.03902	0.177649
8469	OLFR558	na	0.115989	0.724498	1.46066	2.01609	2.44453	-0.169571	-0.824161	-2.10103	0.223729	0.226732	0.836744
2391	BC089491	na	-0.307784	0.72459	1.38722	1.91449	2.61578	-0.174747	-1.41302	-0.844712	0.0723594	1.25079	0.406031
13255	ZFP354C	na	0.729844	0.724842	1.28835	1.77743	2.49199	-1.66362	-1.67466	-1.04063	-0.167004	-0.688906	0.34206
11060	SLC6A17	SLC6A17:solute carrier family 6, member 17	0.310659	0.725174	1.58225	2.18189	3.49411	-1.386	-0.313181	-0.354163	-0.321667	2.04294	0.97214
3807	CXCR4	CXCR4:chemokine (C-X-C motif) receptor 4	-0.192376	0.72576	1.26319	1.74051	2.38554	0.194177	-0.59877	-0.457098	0.71079	1.40746	0.80964
7729	MS4A2	MS4A2:membrane-spanning 4-domains, subfamily A, member 2 (Fc fragment of IgE, high affinity I, receptor for; beta polypeptide)	0.0679016	0.72594	1.33381	1.83736	2.47934	-0.274563	-0.0604723	-1.13942	1.067	1.14824	0.311745
6217	IFI203	na	-0.0300551	0.726034	1.34588	1.85374	2.40506	-0.153822	-1.51911	-0.654521	0.897521	0.251035	0.561623
12453	TRPV4	TRPV4:transient receptor potential cation channel, subfamily V, member 4	0.480451	0.726167	1.46568	2.01838	2.61574	-1.11132	0.523712	-0.584083	1.63567	1.20197	0.387712
7997	NDST1	NDST1:N-deacetylase/N-sulfotransferase (heparan glucosaminyl) 1	0.0853579	0.727916	1.5208	2.08926	3.052	-1.26417	-0.857976	0.0384196	1.00403	-0.212534	1.6872
12959	WDR62	WDR62:WD repeat domain 62	0.592965	0.729138	1.35258	1.85503	2.44336	-0.603412	-0.128907	-1.44302	0.260805	0.607477	1.0141
1561	AK5	AK5:adenylate kinase 5	-0.395752	0.729348	1.76145	2.4151	3.21685	-2.10145	0.374958	-1.26423	-0.498797	1.87177	0.920646
6680	KERA	KERA:keratocan	0.000137	0.731278	1.43707	1.96515	3.05172	-0.631549	-0.494783	-0.752426	1.37506	-0.282316	1.33971
4964	FEM1A	FEM1A:fem-1 homolog a (C.elegans)	-0.112311	0.73162	1.51868	2.07577	3.10634	-1.57933	-0.533974	-1.71978	-0.107807	1.31261	-0.481853
9275	POU2F2	POU2F2:POU domain, class 2, transcription factor 2	0.170588	0.731714	1.5762	2.15411	3.3105	-0.704395	-0.760677	-2.03771	-0.0573728	-0.314602	1.59777
8731	PCDHB21	na	0.13375	0.732285	1.22359	1.67092	2.32088	-1.02924	-0.546195	-1.20731	0.296158	0.009824	0.582039
9287	PPA1	PPA1:pyrophosphatase (inorganic) 1	0.171464	0.732422	1.16315	1.58809	2.25738	-0.17044	0.0830535	-0.160614	0.81539	1.07822	1.34785
12160	TMEM66	TMEM66:transmembrane protein 66	0.434853	0.732606	1.5154	2.06851	3.3362	-1.058	-1.10023	-1.8189	-0.719677	1.34025	-0.0514898
11915	TGFB1I1	TGFB1I1:transforming growth factor beta 1 induced transcript 1	0.402217	0.734523	1.35018	1.83817	2.68545	-1.60643	-0.962685	-1.4233	-0.583908	0.718763	-0.0767269
9132	PLEKHG5	PLEKHG5:pleckstrin homology domain containing, family G (with RhoGef domain) member 5	0.160431	0.734663	1.47094	2.0022	2.41655	-1.26276	0.666134	-0.514598	0.852518	1.44362	1.00545
9882	RASD1	RASD1:RAS, dexamethasone-induced 1	0.214189	0.734784	1.358	1.84816	2.57758	-0.858569	-1.08188	-1.85208	0.123623	0.621666	-0.46382
7107	LRRC49	LRRC49:leucine rich repeat containing 49	0.0276535	0.734814	1.47984	2.0139	2.76882	-1.96277	-0.45378	-0.88198	-0.113272	0.084784	1.16947
5310	GC	GC:group-specific component (vitamin D binding protein)	-0.0893264	0.73504	1.49279	2.0309	2.55816	0.591097	-0.63557	-1.2167	1.57891	0.50358	1.13472
5665	GPRC5B	GPRC5B:G protein-coupled receptor, family C, group 5, member B	-0.0659374	0.735557	1.4858	2.01996	3.26319	-1.01273	-1.19609	-1.52595	0.162545	1.2956	-0.735516
7018	LMNA	LMNA:lamin A/C	0.0220688	0.73593	1.57012	2.13351	3.73336	-0.956855	-0.624671	-0.854202	-0.457729	2.01246	0.71989
4690	EPB4.2	na	-0.131068	0.736346	1.40268	1.90492	2.89009	-1.183	-0.604865	-1.13259	0.0930636	1.33031	-0.135791
11710	TAF4B	TAF4B:TAF4b RNA polymerase II, TATA box binding protein (TBP)-associated factor, 105kDa	0.377806	0.737558	1.26385	1.71356	2.32107	-0.363969	-0.699403	0.263273	0.836967	1.18764	0.966853
8382	NUPL2	NUPL2:nucleoporin like 2	0.110427	0.737638	1.66289	2.25434	3.96045	-1.13827	-1.26187	-0.118325	2.30397	-0.20564	0.371869
1598	ALAS1	ALAS1:aminolevulinate, delta-, synthase 1	-0.391344	0.738051	1.24946	1.69292	2.3272	-0.612852	-0.866439	-1.45624	0.0206437	0.40514	0.387068
7961	NCAM1	NCAM1:neural cell adhesion molecule 1	0.083063	0.738673	1.51675	2.05335	3.03537	-1.82161	-0.582079	-0.682045	1.46372	-0.200828	0.201635
9866	RAPGEF4	RAPGEF4:Rap guanine nucleotide exchange factor (GEF) 4	0.212943	0.738927	1.26093	1.70643	2.48967	-0.176267	-0.283261	-0.0302386	0.831657	1.66463	0.796726
13369	ZFPL1	ZFPL1:zinc finger protein-like 1	0.85374	0.739035	1.49315	2.02041	2.84187	-0.721442	0.0816062	-1.30885	-0.054338	1.40785	1.17727
10975	SLC35A4	SLC35A4:solute carrier family 35, member A4	0.30304	0.739051	1.25969	1.70446	2.37417	-0.821867	-0.414667	-1.19726	0.469866	0.754771	0.120631
5719	GRIN2D	GRIN2D:glutamate receptor, ionotropic, N-methyl D-aspartate 2D	-0.0624952	0.73934	1.43881	1.94607	2.68359	-0.900531	-0.573459	-1.88076	-0.372006	0.8357	0.497973
3731	CTDSP1	CTDSP1:CTD (carboxy-terminal domain, RNA polymerase II, polypeptide A) small phosphatase 1	-0.197988	0.739655	1.25155	1.69207	2.37851	-1.74584	-1.10081	-1.17363	-0.298227	0.290371	-0.257784
7730	MS4A3	MS4A3:membrane-spanning 4-domains, subfamily A, member 3 (hematopoietic cell-specific)	0.0679389	0.740048	1.32794	1.79439	2.69072	-1.21798	-1.17087	-1.4031	-0.300402	0.812463	-0.320195
6238	IFNAR1	IFNAR1:interferon (alpha, beta and omega) receptor 1	-0.0286625	0.740238	1.64304	2.21961	2.28129	0.607942	-1.78875	-1.74657	0.43083	0.623683	0.947227
12243	TNKS1BP1	TNKS1BP1:tankyrase 1 binding protein 1, 182kDa	0.447149	0.740393	1.53364	2.07139	3.02883	-1.19063	0.0531826	-1.07517	-0.141352	1.67383	0.85583
10889	SLC23A2	SLC23A2:solute carrier family 23 (nucleobase transporters), member 2	0.295178	0.740502	1.1937	1.61201	2.28151	-0.23183	-0.0187329	-0.535966	0.930034	1.15746	0.707072
7011	LMAN2	LMAN2:lectin, mannose-binding 2	0.0216073	0.740511	1.47349	1.98983	2.90285	-0.169107	-0.731639	-1.30456	-0.1997	1.08779	1.32707
2222	B3GNT3	B3GNT3:UDP-GlcNAc:betaGal beta-1,3-N-acetylglucosaminyltransferase 3	-0.323969	0.740596	1.55635	2.10148	3.58808	-0.943431	-0.685427	-1.21503	-0.516715	1.80391	0.537966
10706	SGTA	SGTA:small glutamine-rich tetratricopeptide repeat (TPR)-containing, alpha	0.27908	0.741876	1.34392	1.81152	2.63253	-0.669852	-0.499059	-0.0266069	0.278563	1.45444	1.10324
8117	NGLY1	NGLY1:N-glycanase 1	0.0931486	0.741905	1.52014	2.04897	2.59897	-2.23943	-0.349699	-0.822644	0.786449	-0.168937	0.531144
6616	KCNJ3	KCNJ3:potassium inwardly-rectifying channel, subfamily J, member 3	-0.0043042	0.741923	1.63446	2.203	4.09364	-0.910473	-1.26952	-1.45371	-0.769107	1.87239	0.166384
6156	HSPG2	HSPG2:heparan sulfate proteoglycan 2 (perlecan)	-0.0339738	0.742915	1.42318	1.91568	2.76037	-1.29743	-0.603751	-1.6273	-0.488487	0.894117	0.335434
7345	MATN3	MATN3:matrilin 3	0.0430656	0.742994	1.61659	2.17578	3.86557	-1.47205	-0.765472	-1.4208	-0.717651	1.76457	0.144523
494	2410022L05RIK	na	-0.588224	0.745807	1.37134	1.83873	2.67727	-1.25739	-0.836566	-0.475585	-0.171419	0.667425	1.04846
2052	ATG9A	ATG9A:ATG9 autophagy related 9 homolog A (S. cerevisiae)	-0.340731	0.748183	1.533	2.04896	2.62299	-1.20203	-0.37824	-2.30943	-0.310185	0.289576	0.729897
11313	SPAG16	SPAG16:sperm associated antigen 16	0.335066	0.748727	1.56216	2.08642	3.62162	-0.891997	-0.993274	-0.992048	-0.57339	1.75455	0.627992
1884	ARHGDIA	ARHGDIA:Rho GDP dissociation inhibitor (GDI) alpha	-0.358641	0.750137	1.45551	1.94033	3.12228	-0.628682	-0.337401	-0.36258	0.789502	2.00136	0.247014
9604	PTAFR	PTAFR:platelet-activating factor receptor	0.193769	0.750206	1.55991	2.0793	2.60212	0.381034	-1.45615	-1.26289	0.275225	0.687712	1.37877
10598	SERPINA6	SERPINA6:serpin peptidase inhibitor, clade A (alpha-1 antiproteinase, antitrypsin), member 6	0.270057	0.750342	1.49804	1.99647	2.70004	-1.74528	-0.149865	-0.519043	0.412275	1.34664	0.32101
1956	ARPP21	na	-0.350879	0.750519	1.28804	1.7162	2.42579	-0.792973	-1.22898	-1.59282	-0.100472	0.473802	-0.123974
8032	NDUFS8	NDUFS8:NADH dehydrogenase (ubiquinone) Fe-S protein 8, 23kDa (NADH-coenzyme Q reductase)	0.0876731	0.750601	1.42313	1.89599	2.75569	-1.59193	-0.670286	-0.673226	-0.107832	0.288028	1.15375
7640	MRAS	MRAS:muscle RAS oncogene homolog	0.0623135	0.751723	1.32402	1.76131	2.46647	-0.358022	-1.22042	-1.13249	0.844775	0.260424	0.155919
10850	SLC16A9	SLC16A9:solute carrier family 16, member 9 (monocarboxylic acid transporter 9)	0.291663	0.751991	1.48736	1.97789	2.59339	-2.24733	-0.533477	-1.39491	-0.0174647	-0.30843	0.612249
3384	CLPTM1	CLPTM1:cleft lip and palate associated transmembrane protein 1	-0.224815	0.752219	1.4053	1.86821	2.86727	-0.813868	-0.261102	-0.624284	0.310702	0.526522	1.67943
150	1700007K09RIK	na	-0.750025	0.753074	1.62304	2.15522	2.86269	-1.73333	-0.237504	-2.17981	0.0588016	1.09881	-0.439126
9576	PSMC3IP	PSMC3IP:PSMC3 interacting protein	0.191594	0.756644	1.35466	1.79035	2.44656	0.0976578	-1.09135	-0.370033	0.642988	0.895216	1.16204
862	4931417E11RIK	na	-0.500937	0.757093	1.34391	1.77509	2.53848	-0.705632	-0.0773543	-0.917594	0.314057	0.806926	1.21017
2842	CCDC53	CCDC53:coiled-coil domain containing 53	-0.268061	0.761496	1.59753	2.09789	3.15214	-1.51229	-0.0518413	-0.528693	1.69434	-0.111642	1.11707
7222	MAG	MAG:myelin associated glycoprotein	0.0352406	0.763289	1.59914	2.09506	3.01511	-1.75687	-0.529346	-2.08712	-0.744056	0.947479	0.220654
5619	GPR153	GPR153:G protein-coupled receptor 153	-0.0690845	0.763425	1.33383	1.74716	2.52876	-0.961844	-0.605364	-1.4025	-0.041659	0.285427	0.788013
12834	VCAM1	VCAM1:vascular cell adhesion molecule 1	0.559326	0.764351	1.49217	1.9522	2.9136	-0.226776	-0.00816532	-1.13533	0.56858	1.86046	0.67719
4036	DCTN2	DCTN2:dynactin 2 (p50)	-0.176254	0.764472	1.60917	2.10494	2.58091	-1.05011	0.54585	-1.5627	1.42195	0.478565	0.860032
4883	FBLN2	FBLN2:fibulin 2	-0.117809	0.765287	1.47467	1.92695	2.81709	-0.143481	-0.360425	-1.26113	0.152074	1.44179	1.06511
2968	CD248	CD248:CD248 molecule, endosialin	-0.257343	0.766174	1.35979	1.77477	2.71582	-1.12585	-0.864449	-1.13039	0.204002	-0.221397	0.97607
6780	KLK1B5	na	0.00664275	0.766892	1.62464	2.11847	3.8663	-0.705823	-0.923485	-1.04534	-0.400955	2.00514	0.595093
5406	GJA4	GJA4:gap junction protein, alpha 4, 37kDa (connexin 37)	-0.0828712	0.769004	1.44477	1.87876	2.45259	-2.13309	-0.600764	-1.74584	0.0139118	-0.188125	0.0288395
4048	DDAH2	DDAH2:dimethylarginine dimethylaminohydrolase 2	-0.175432	0.76901	1.24229	1.61544	2.35145	-0.944499	-1.48782	-1.33898	-0.243797	0.0345095	0.164841
7118	LRRC8C	LRRC8C:leucine rich repeat containing 8 family, member C	0.0283887	0.771088	1.6785	2.17679	4.18726	-1.12686	-0.878082	-1.31681	0.289792	1.99271	-0.568755
7557	MMD2	MMD2:monocyte to macrophage differentiation-associated 2	0.0569184	0.772836	1.48722	1.92436	3.10763	-0.748527	-0.153067	-0.408088	0.764614	0.398383	1.98897
5879	HAS1	HAS1:hyaluronan synthase 1	-0.0521118	0.773711	1.56994	2.0291	3.19422	-0.701003	-0.153135	-1.30651	-0.0403563	1.75311	0.836421
9845	RAMP2	RAMP2:receptor (calcitonin) activity modifying protein 2	0.21119	0.773793	1.37003	1.77053	2.52089	-0.516111	-0.776028	-1.5281	0.0728962	0.505004	0.711938
6487	ITGA5	ITGA5:integrin, alpha 5 (fibronectin receptor, alpha polypeptide)	-0.0126765	0.774153	1.52975	1.97603	3.32557	-0.595554	-0.506155	-1.00083	0.270927	1.91195	0.303832
11482	ST6GALNAC4	ST6GALNAC4:ST6 (alpha-N-acetyl-neuraminyl-2,3-beta-galactosyl-1,3)-N-acetylgalactosaminide alpha-2,6-sialyltransferase 4	0.352682	0.77444	1.51705	1.9589	2.85401	-0.849712	-0.215303	-1.5694	-0.00987532	1.30663	0.619989
593	2810432L12RIK	na	-0.560495	0.777036	1.75003	2.25219	3.97568	-1.92587	-0.75325	-1.5223	1.29026	-1.16573	0.924135
9951	RBP7	RBP7:retinol binding protein 7, cellular	0.219287	0.777908	1.27972	1.64507	2.492	-1.04621	-0.957012	-1.0483	0.0500984	0.0160712	0.72145
6892	LAYN	LAYN:layilin	0.0138218	0.778254	1.32911	1.70781	2.52493	-0.971381	-0.631603	-1.31821	0.171801	0.788966	0.105381
11379	SPON2	SPON2:spondin 2, extracellular matrix protein	0.341967	0.779359	1.63135	2.0932	2.87399	-1.76938	0.0877149	-1.237	0.0513829	1.4039	0.520117
4682	EPAS1	EPAS1:endothelial PAS domain protein 1	-0.13166	0.780532	1.47958	1.89561	2.65103	-0.354862	-0.48218	-1.68116	0.235901	0.643848	1.0408
7134	LSAMP	LSAMP:limbic system-associated membrane protein	0.0295642	0.781223	1.45794	1.86623	2.75621	-0.971026	-0.930899	-1.90174	-0.420019	0.310247	0.679926
8276	NRBP1	NRBP1:nuclear receptor binding protein 1	0.10328	0.781295	1.39255	1.78236	2.49258	-0.834028	-0.474157	-1.6724	0.199391	0.479306	0.518372
12815	VAMP3	VAMP3:vesicle-associated membrane protein 3 (cellubrevin)	0.55491	0.781983	1.4218	1.8182	2.77715	-0.774717	-0.155177	-0.168325	0.387408	1.56651	1.21326
2108	ATP6V0D1	ATP6V0D1:ATPase, H+ transporting, lysosomal 38kDa, V0 subunit d1	-0.33501	0.783441	1.34949	1.72251	2.605	-0.349087	0.0407084	-0.443598	0.556472	1.37679	1.36322
7068	LRG1	LRG1:leucine-rich alpha-2-glycoprotein 1	0.0251763	0.784438	1.73682	2.2141	4.54407	-1.20294	-1.27235	-0.827281	0.0290974	2.20019	-0.321389
3670	CRYGD	CRYGD:crystallin, gamma D	-0.202396	0.785265	1.86692	2.37744	2.27093	-1.97572	0.915936	-1.96843	0.784829	0.954437	0.833281
7469	MFAP3	MFAP3:microfibrillar-associated protein 3	0.05127	0.786409	1.51877	1.93128	2.96713	-0.350087	-0.302038	-1.23549	1.21683	0.0567191	1.39516
6224	IFIT3	IFIT3:interferon-induced protein with tetratricopeptide repeats 3	-0.0296954	0.787756	1.24293	1.57781	2.34752	0.146314	-0.335971	-0.241338	1.01406	1.0404	1.24333
328	1700129C05RIK	na	-0.646908	0.787992	1.67984	2.1318	3.20443	-1.97908	-0.208758	-0.954083	-0.221024	1.51938	0.599256
10648	SETMAR	SETMAR:SET domain and mariner transposase fusion gene	0.274328	0.788033	1.68595	2.13944	2.75658	-1.51135	0.507251	-1.30676	0.68811	1.58427	0.474619
3835	CYP11A1	CYP11A1:cytochrome P450, family 11, subfamily A, polypeptide 1	-0.190322	0.790035	1.3972	1.76853	2.53085	0.0583767	0.0484794	-0.937591	1.16983	1.3169	0.874129
6867	LAMP1	LAMP1:lysosomal-associated membrane protein 1	0.0122865	0.79071	1.60731	2.03274	2.9809	-1.24302	-0.184612	-1.72395	-0.210526	1.23846	0.642401
7666	MRPL2	MRPL2:mitochondrial ribosomal protein L2	0.0638464	0.791048	1.53526	1.9408	2.89291	-1.62397	-0.48729	-1.5153	0.536258	0.860096	-0.417128
13064	XYLT2	XYLT2:xylosyltransferase II	0.630296	0.791208	1.55248	1.96217	2.7153	-1.55632	-0.185159	-1.62959	0.565549	0.837182	-0.116337
1754	ANXA6	ANXA6:annexin A6	-0.373479	0.791957	1.48798	1.87887	2.75374	-0.69864	-0.749909	-1.81918	-0.102301	0.89685	0.401663
161	1700010H22RIK	na	-0.74058	0.793085	1.85259	2.33593	4.69097	-1.97443	-0.666063	-1.05937	-0.729838	2.15246	0.435302
6622	KCNK1	KCNK1:potassium channel, subfamily K, member 1	-0.00386017	0.793938	1.36154	1.71492	2.62284	-0.509993	-0.230738	-0.784579	0.532533	1.3582	0.668572
10357	RUSC2	RUSC2:RUN and SH3 domain containing 2	0.250588	0.794207	1.43711	1.80949	2.89689	-1.47108	-1.17093	-1.42004	-0.543571	0.784022	0.00883261
4906	FBXO17	FBXO17:F-box protein 17	-0.116388	0.795023	1.56763	1.9718	3.28325	-1.61963	-0.891382	-1.60649	-0.307735	1.20284	-0.309733
7087	LRRC17	LRRC17:leucine rich repeat containing 17	0.0263315	0.795476	1.53486	1.92949	3.24913	-1.21678	-1.56452	-1.15578	0.0784363	-0.562619	1.1517
2455	BIK	BIK:BCL2-interacting killer (apoptosis-inducing)	-0.302009	0.797438	1.77054	2.22029	4.39934	-2.02561	-1.07527	-1.23214	-0.469493	1.82795	-0.379838
5509	GNA12	GNA12:guanine nucleotide binding protein (G protein) alpha 12	-0.0764188	0.797585	1.58842	1.99154	3.27636	-0.523355	-0.184479	-1.03519	1.67013	1.37586	-0.0237659
11769	TBC1D4	TBC1D4:TBC1 domain family, member 4	0.384964	0.798516	1.43621	1.7986	2.63302	-0.667902	-1.7783	-1.04757	0.0851898	0.0479058	0.68176
6983	LIF	LIF:leukemia inhibitory factor (cholinergic differentiation factor)	0.0198351	0.798532	1.64187	2.05611	2.8738	0.1411	-1.56276	-1.26966	0.00738643	1.0765	1.1504
7566	MMP16	MMP16:matrix metallopeptidase 16 (membrane-inserted)	0.057546	0.798851	1.60856	2.0136	3.55189	-0.689255	-0.578047	-0.705831	-0.185378	1.19117	1.84676
11739	TAS1R3	TAS1R3:taste receptor, type 1, member 3	0.381062	0.799269	1.79465	2.24537	3.61587	-2.32006	-0.489632	-1.60899	-0.848633	1.35126	0.462646
13429	ZSWIM6	ZSWIM6:zinc finger, SWIM-type containing 6	1.10445	0.801127	1.71228	2.13734	3.11827	0.233076	-1.3695	-1.49146	0.267111	1.75563	0.486205
7483	MGAT3	MGAT3:mannosyl (beta-1,4-)-glycoprotein beta-1,4-N-acetylglucosaminyltransferase	0.0520883	0.802344	1.79939	2.24267	4.70178	-1.6491	-1.39534	-1.02355	-0.791591	1.9664	0.155376
453	2310037I24RIK	na	-0.600525	0.805107	1.51252	1.87866	3.01897	-1.55865	-0.754221	-1.07601	0.109664	1.17474	-0.135737
495	2410022M11RIK	na	-0.587902	0.805679	1.85627	2.30398	2.64381	-1.8487	0.706576	-1.74825	1.46705	0.799542	0.411845
11842	TCN2	TCN2:transcobalamin II; macrocytic anemia	0.393784	0.806082	1.56186	1.93759	2.90433	-0.870472	-0.736656	-1.98756	-0.319741	0.752032	0.658592
5624	GPR162	GPR162:G protein-coupled receptor 162	-0.0687541	0.807212	1.83151	2.26893	4.7917	-1.58382	-0.921816	-1.33121	-0.85642	2.02843	0.485665
8333	NUCB1	NUCB1:nucleobindin 1	0.106998	0.807787	1.43242	1.77327	2.62097	-1.34554	-0.515446	-1.49586	-0.00756243	0.653734	0.294249
1593	AKT1	AKT1:v-akt murine thymoma viral oncogene homolog 1	-0.391942	0.808065	1.44761	1.79145	2.77014	-0.601512	-0.0292404	-0.828172	0.760956	1.54006	0.582897
4876	FAT3	FAT3:FAT tumor suppressor homolog 3 (Drosophila)	-0.118335	0.809841	1.78014	2.19813	4.02786	-1.50996	-0.882265	-0.468054	-0.61941	1.6093	1.49024
10823	SLC12A7	SLC12A7:solute carrier family 12 (potassium/chloride transporters), member 7	0.289477	0.811879	1.74111	2.14454	4.19849	-0.603386	-1.3537	-1.00051	-0.111999	2.13675	0.240963
7471	MFAP5	MFAP5:microfibrillar associated protein 5	0.0514046	0.812503	1.3431	1.65304	2.47738	-1.04321	-1.26094	-0.489842	0.532142	0.294018	0.409149
5400	GIT1	GIT1:G protein-coupled receptor kinase interactor 1	-0.0833054	0.812628	1.65548	2.03719	3.69008	-1.01405	-0.442983	-1.05735	0.456285	1.9735	0.0222711
1368	ACY1	ACY1:aminoacylase 1	-0.420905	0.813916	1.56432	1.92197	3.06424	-1.19807	-0.149472	-0.380487	1.78132	0.616114	0.567512
11360	SPIC	SPIC:Spi-C transcription factor (Spi-1/PU.1 related)	0.339976	0.81406	1.72855	2.12337	3.56085	-1.5046	-0.119589	-0.610456	-0.120432	1.8591	1.21234
6722	KL	KL:klotho	0.00279302	0.815665	1.75594	2.15277	4.0743	-1.62281	-1.64799	-0.812581	-0.702214	1.65842	0.228232
870	4932414N04RIK	na	-0.499529	0.815922	1.55609	1.90716	2.72326	-1.57074	-0.239838	-0.129983	1.14709	1.00391	0.576711
7305	MAPKAPK2	MAPKAPK2:mitogen-activated protein kinase-activated protein kinase 2	0.0407142	0.818094	1.35571	1.65716	2.60547	-0.74459	-0.45217	-0.438145	0.373617	1.09962	0.958992
8447	OLFML2B	OLFML2B:olfactomedin-like 2B	0.114753	0.819131	1.53715	1.87657	2.75609	-1.73958	-0.387966	-1.30835	0.326576	0.020032	0.828956
8767	PCSK5	PCSK5:proprotein convertase subtilisin/kexin type 5	0.136342	0.819292	1.62394	1.98213	3.56496	-0.740941	-1.15782	-1.18078	1.68698	-0.0836259	0.188935
9111	PLD3	PLD3:phospholipase D family, member 3	0.159112	0.819655	1.42529	1.73889	2.79231	-0.50553	-0.131823	-0.435183	0.590598	1.63429	0.978453
285	1700065I17RIK	na	-0.665838	0.81966	1.86037	2.26968	3.96517	-2.0889	-0.213525	-1.26104	-0.0170173	1.99688	0.0377712
999	6230409E13RIK	na	-0.477209	0.822455	1.67802	2.04026	3.6697	-1.20364	-0.838612	-1.39554	-0.658398	0.938407	1.31627
9259	POMGNT1	POMGNT1:protein O-linked mannose beta1,2-N-acetylglucosaminyltransferase	0.169476	0.822469	1.3172	1.60151	2.46072	-1.74646	-1.19066	-1.66919	-0.1214	-0.358488	-0.174835
9012	PILRA	PILRA:paired immunoglobin-like type 2 receptor alpha	0.152771	0.82263	1.50572	1.83037	2.75314	-0.25009	-0.461403	-1.39798	0.763185	1.20575	0.438748
11408	SPZ1	SPZ1:spermatogenic leucine zipper 1	0.344814	0.823037	1.8313	2.22505	3.71646	-2.29422	-0.398128	-1.03319	-0.171954	1.75107	0.189231
7834	MXRA8	MXRA8:matrix-remodelling associated 8	0.0749188	0.823157	1.328	1.6133	2.50792	-1.36648	-0.923104	-1.33558	-0.158789	0.238453	0.279165
6729	KLF12	KLF12:Kruppel-like factor 12	0.0032665	0.824229	1.46545	1.77797	2.76678	-0.621876	-1.42478	-1.29618	0.421012	-0.140898	0.773409
5243	GADD45G	GADD45G:growth arrest and DNA-damage-inducible, gamma	-0.0936708	0.825239	1.48379	1.79801	2.81173	-0.167193	-0.505986	-1.05368	1.26232	0.344451	1.11772
4080	DDX41	DDX41:DEAD (Asp-Glu-Ala-Asp) box polypeptide 41	-0.172923	0.826019	1.44561	1.75009	2.73473	-0.911011	-0.165571	-0.290291	0.540867	1.38566	1.04342
228	1700023I07RIK	na	-0.695303	0.826107	1.62643	1.96879	3.10424	-1.19018	-1.00315	0.00870459	0.118348	1.51846	1.05785
11333	SPATA4	SPATA4:spermatogenesis associated 4	0.337011	0.82757	1.49081	1.80143	2.68274	-0.685408	-0.467561	-1.6387	0.357632	0.48037	0.842741
1502	AGT	AGT:angiotensinogen (serpin peptidase inhibitor, clade A, member 8)	-0.403236	0.828237	1.54084	1.86039	3.11002	-0.394501	-0.386522	-0.829479	0.165204	1.33778	1.50904
8768	PCSK6	PCSK6:proprotein convertase subtilisin/kexin type 6	0.136406	0.829191	1.37636	1.65988	2.57693	-0.828321	-0.767047	-0.218185	0.69263	0.557262	1.06564
9094	PLCB2	PLCB2:phospholipase C, beta 2	0.157824	0.829891	1.30338	1.57054	2.48373	-0.948218	-0.684638	-0.843807	0.269373	0.736428	0.427679
12470	TSGA13	TSGA13:testis specific, 13	0.483273	0.832925	1.79565	2.15584	3.64181	-2.06573	-0.64214	-0.720173	1.10802	1.35151	-0.500626
6280	IGSF10	IGSF10:immunoglobulin superfamily, member 10	-0.0259154	0.833485	1.61953	1.94309	3.09297	-1.93545	-0.643107	-1.19287	-0.095656	0.0780292	1.1048
4499	EDEM2	EDEM2:ER degradation enhancer, mannosidase alpha-like 2	-0.144381	0.835157	1.76433	2.11257	2.73584	-1.06058	0.271377	-2.11218	0.618201	1.01077	0.762618
5702	GRIA1	GRIA1:glutamate receptor, ionotropic, AMPA 1	-0.0636045	0.837355	1.55036	1.8515	2.80683	-1.55326	-0.584677	-1.79773	0.15962	0.677184	-0.121395
4701	EPHA7	EPHA7:EPH receptor A7	-0.130339	0.837822	1.56339	1.86602	3.12623	-0.581888	-0.631913	-1.17539	-0.0478811	1.08447	1.26439
27	0610011L14RIK	na	-0.944155	0.838065	1.59165	1.8992	3.25906	-0.701423	-0.258813	-0.970891	0.560442	1.82433	0.459059
4854	FAM107A	FAM107A:family with sequence similarity 107, member A	-0.119798	0.83829	1.67389	1.99679	3.00771	-0.058919	-0.960333	-1.74027	0.522689	1.392	0.34746
8448	OLFML3	OLFML3:olfactomedin-like 3	0.114803	0.840818	1.49222	1.77473	2.78255	-1.53238	-0.575243	-1.10966	0.03688	0.384232	0.838262
5442	GLRX5	GLRX5:glutaredoxin 5 homolog (S. cerevisiae)	-0.0806183	0.843841	1.8172	2.15349	3.94579	-1.86065	-0.554006	-0.649004	1.98843	0.413729	-0.0142223
5679	GPX3	GPX3:glutathione peroxidase 3 (plasma)	-0.0650734	0.844215	1.39761	1.65552	2.65589	-1.10955	-0.800229	-1.29992	0.0365248	0.252848	0.693758
12943	WDR36	WDR36:WD repeat domain 36	0.587707	0.845485	1.55965	1.84468	2.964	-0.640045	0.126438	-0.851008	0.806648	1.72992	0.777758
7648	MRGPRB1	na	0.0628013	0.848036	1.57955	1.86259	3.08978	-0.701538	-0.254601	-1.17581	0.457583	1.5904	0.558705
13126	ZBTB5	ZBTB5:zinc finger and BTB domain containing 5	0.655733	0.848855	1.74416	2.05472	3.73954	-0.56843	-1.49416	-0.653416	-0.158705	1.81251	0.862666
9078	PLA2G6	PLA2G6:phospholipase A2, group VI (cytosolic, calcium-independent)	0.156865	0.849161	1.67214	1.96917	3.17201	-1.40093	-0.850728	-2.26023	-0.162856	0.916512	-0.249106
5568	GOT1L1	GOT1L1:glutamic-oxaloacetic transaminase 1-like 1	-0.0725878	0.849726	1.75818	2.06911	3.28144	-1.37899	0.147129	-1.2123	1.02118	1.66903	0.140162
12027	TLR9	TLR9:toll-like receptor 9	0.416695	0.852027	1.64265	1.92794	2.93664	-1.10789	-0.00800373	-1.45995	0.775607	1.25774	0.31878
12300	TPH1	TPH1:tryptophan hydroxylase 1 (tryptophan 5-monooxygenase)	0.455366	0.852912	1.47802	1.73292	2.71097	-0.0184602	-0.0485593	-0.895556	1.43349	0.987623	1.05039
10440	SCAMP2	SCAMP2:secretory carrier membrane protein 2	0.25685	0.85802	1.6237	1.89238	2.85044	-0.830078	0.291904	-1.15048	0.966725	1.43625	0.779475
9683	PTPRZ1	PTPRZ1:protein tyrosine phosphatase, receptor-type, Z polypeptide 1	0.199381	0.859551	1.68436	1.95958	3.54411	-0.9062	-1.00411	-0.326496	0.090997	1.8334	0.891863
3132	CEBPA	CEBPA:CCAAT/enhancer binding protein (C/EBP), alpha	-0.244474	0.864936	1.63486	1.89016	3.02348	-0.384571	0.028294	-1.27323	0.667513	0.980588	1.62699
7924	NAGPA	NAGPA:N-acetylglucosamine-1-phosphodiester alpha-N-acetylglucosaminidase	0.0807444	0.866854	1.75651	2.02631	3.58812	-0.788627	-0.32142	-1.47899	-0.099227	1.61017	1.16956
7111	LRRC52	LRRC52:leucine rich repeat containing 52	0.0278952	0.869146	1.6547	1.90383	3.05797	-1.84075	-0.571847	-1.50896	0.530498	-0.25705	0.769103
12083	TMEM110	TMEM110:transmembrane protein 110	0.424584	0.870175	1.58116	1.81706	2.96003	-0.277032	-0.0746402	-1.07816	1.448	0.588425	1.27722
11718	TAGAP	TAGAP:T-cell activation GTPase activating protein	0.378604	0.871428	1.87077	2.14678	3.7489	-0.420167	-2.16434	-1.39545	-0.065163	1.60431	0.0932071
11871	TEK	TEK:TEK tyrosine kinase, endothelial (venous malformations, multiple cutaneous and mucosal)	0.39717	0.87151	1.3693	1.57118	2.56424	-1.55395	-1.07057	-1.2194	0.0988849	-0.032627	0.197724
10459	SCGB3A2	SCGB3A2:secretoglobin, family 3A, member 2	0.258327	0.873487	1.4408	1.64948	2.77927	-0.443054	-0.218499	-0.323186	0.794501	0.991144	1.55201
7410	MDK	MDK:midkine (neurite growth-promoting factor 2)	0.0475016	0.873865	1.87258	2.14287	2.93127	-1.83799	0.556427	-1.01137	0.720841	1.36914	1.23482
8196	NOMO1	NOMO1:NODAL modulator 1	0.098235	0.875227	1.78168	2.03568	3.31567	-1.86936	-0.258234	-1.41421	0.392475	1.36798	0.0427925
3462	COL10A1	COL10A1:collagen, type X, alpha 1(Schmid metaphyseal chondrodysplasia)	-0.218742	0.877614	1.8105	2.06298	3.36374	-2.1876	-0.406092	-1.22963	0.255158	1.31804	0.0349795
958	5530401A14RIK	na	-0.483605	0.878921	1.6445	1.87104	3.34098	-0.986849	-1.21089	-1.58483	-0.40497	1.04343	0.51246
2653	CABYR	CABYR:calcium binding tyrosine-(Y)-phosphorylation regulated (fibrousheathin 2)	-0.284365	0.879518	1.81222	2.06047	3.91658	-0.660242	-1.36898	-0.506282	1.63989	1.4701	-0.208822
2104	ATP6V0A1	ATP6V0A1:ATPase, H+ transporting, lysosomal V0 subunit a1	-0.335268	0.883078	1.68826	1.91178	3.58172	-0.645629	-0.624245	-0.81116	0.055668	1.73495	1.19312
13128	ZBTB7B	ZBTB7B:zinc finger and BTB domain containing 7B	0.656655	0.883661	1.69833	1.92193	3.23678	-0.723368	-0.491633	-1.67912	0.029771	0.996717	1.17439
893	4933406P04RIK	na	-0.495309	0.883796	1.72618	1.95314	3.28673	-1.78577	-1.1652	-0.44502	-0.0915794	0.67082	1.2033
3347	CLEC14A	CLEC14A:C-type lectin domain family 14, member A	-0.227551	0.885902	1.85132	2.08976	3.52184	-1.48865	0.016494	-1.47862	0.586107	0.258503	1.75858
1751	ANXA3	ANXA3:annexin A3	-0.373869	0.88771	1.75614	1.97828	3.62037	-0.393286	-1.30917	-0.918901	-0.114849	1.37264	1.38928
5432	GLO1	GLO1:glyoxalase I	-0.0812352	0.896021	1.40888	1.57237	2.64255	-0.548195	-0.32832	-0.0889788	0.919223	1.12741	1.21451
11755	TBC1D13	TBC1D13:TBC1 domain family, member 13	0.383087	0.896318	1.74271	1.9443	3.70083	-0.727748	-0.676553	-1.16723	-0.0841793	1.63	1.11078
7043	LOXL1	LOXL1:lysyl oxidase-like 1	0.0236279	0.899105	1.66666	1.85368	3.19802	-0.324862	-0.531406	-1.30192	0.310712	1.37674	1.15433
3984	DACH2	DACH2:dachshund homolog 2 (Drosophila)	-0.17971	0.905833	1.62388	1.79269	3.14331	-0.185447	-0.718664	-0.943773	0.489591	0.987246	1.54691
9388	PPP5C	PPP5C:protein phosphatase 5, catalytic subunit	0.178528	0.906596	1.45106	1.60055	2.73085	-0.459221	-0.122533	-0.573552	0.812639	1.14871	1.23651
9053	PKN1	PKN1:protein kinase N1	0.155263	0.909659	1.68172	1.84873	3.22109	-1.11784	-1.03361	-2.00624	-0.0694348	0.900311	0.0565865
1758	AOAH	AOAH:acyloxyacyl hydrolase (neutrophil)	-0.373058	0.911025	1.63599	1.79577	2.95431	0.181414	-0.757835	-0.950025	1.22045	1.33635	0.824722
11084	SLC8A1	SLC8A1:solute carrier family 8 (sodium/calcium exchanger), member 1	0.312767	0.919449	1.66371	1.80947	2.97306	-0.0751903	-0.866293	-1.37903	0.793294	1.11755	0.759782
12570	TUFM	TUFM:Tu translation elongation factor, mitochondrial	0.501564	0.928016	1.75343	1.88944	3.6611	-0.758612	-0.552474	-1.18543	0.42848	0.540454	1.79484
5691	GRB10	GRB10:growth factor receptor-bound protein 10	-0.0642896	0.931411	1.5306	1.64332	2.88928	-1.2135	-1.56748	-1.0127	-0.0415987	0.512823	0.326902
2303	BC005764	na	-0.315917	0.932486	1.86731	2.00251	3.6604	-1.67185	-1.08216	-0.239269	0.262135	1.6691	0.67742
11919	TGFBR1	TGFBR1:transforming growth factor, beta receptor I (activin A receptor type II-like kinase, 53kDa)	0.402806	0.939476	1.72859	1.83995	3.5833	-1.86207	-1.55045	-1.48628	-0.115824	0.888244	-0.485456
4251	DNAJB12	DNAJB12:DnaJ (Hsp40) homolog, subfamily B, member 12	-0.160839	0.948522	1.51221	1.59428	2.86574	-0.861336	-0.733137	-1.10152	0.590066	0.374848	0.875718
7398	MCPT2	na	0.0466789	0.949069	1.74517	1.83882	3.63821	-1.48595	-1.18953	-1.17461	-0.0741704	1.27435	0.185228
4659	ENG	ENG:endoglin (Osler-Rendu-Weber syndrome 1)	-0.1333	0.952463	1.65745	1.74017	3.23323	-1.2411	-0.87261	-1.41226	-0.0672578	0.890368	0.62327
11697	TACR1	TACR1:tachykinin receptor 1	0.376334	0.955689	1.89987	1.98796	4.12606	-1.41978	-0.650614	-1.43127	0.400575	1.7397	0.057677
9021	PIP5K1C	PIP5K1C:phosphatidylinositol-4-phosphate 5-kinase, type I, gamma	0.15335	0.969488	1.89606	1.95573	3.94494	-0.856292	-0.622988	-1.60474	0.839129	1.66897	0.0960526
1322	ACP5	ACP5:acid phosphatase 5, tartrate resistant	-0.4271	0.96968	1.61878	1.6694	2.97696	-0.552989	-1.04925	-1.43394	0.593727	0.576475	0.649967
7611	MOSPD3	MOSPD3:motile sperm domain containing 3	0.0604905	0.97336	1.52833	1.57016	2.8828	-0.652469	-0.260064	-0.466268	0.87081	1.24367	1.09172
8679	PARVB	PARVB:parvin, beta	0.13032	0.973437	1.70482	1.75134	3.3876	-1.25658	-1.62917	-1.60914	0.31143	0.692917	-0.384766
4778	EVI5	EVI5:ecotropic viral integration site 5	-0.124972	0.97453	1.68891	1.73305	3.12556	-0.499256	-1.45667	-0.676232	0.675481	0.697749	1.06133
1398	ADAMTS12	ADAMTS12:ADAM metallopeptidase with thrombospondin type 1 motif, 12	-0.416902	0.982246	1.51468	1.54206	2.84913	-1.33047	-1.19552	-0.967131	0.487878	0.322773	0.240279
4884	FBLN5	FBLN5:fibulin 5	-0.117739	0.983691	1.91494	1.94669	3.63349	-2.04959	-0.567507	-1.37704	0.400251	0.148777	1.20167
3979	DAAM2	DAAM2:dishevelled associated activator of morphogenesis 2	-0.180174	0.992379	1.61098	1.62335	3.06403	-0.974306	-0.84301	-1.31062	0.465735	0.362497	0.876772
7854	MYH10	MYH10:myosin, heavy chain 10, non-muscle	0.0762659	1.02073	1.83197	1.79477	3.71651	-1.41492	-1.73307	-1.21721	-0.323152	0.6966	0.757271
249	1700029I15RIK	na	-0.684376	1.03631	2.08939	2.01619	4.18897	-1.96064	-1.04379	-0.390724	0.420782	0.724381	1.72786
5306	GBGT1	GBGT1:globoside alpha-1,3-N-acetylgalactosaminyltransferase 1	-0.089569	1.05104	1.90803	1.81538	3.79835	-0.841968	-0.700713	-1.56044	0.383179	1.42169	0.816113
11288	SOX18	SOX18:SRY (sex determining region Y)-box 18	0.332885	1.05392	1.92169	1.82338	3.96521	-1.77172	-1.19335	-1.81178	-0.0341475	-0.0229056	1.04528
3652	CRP	CRP:C-reactive protein, pentraxin-related	-0.203592	1.06324	1.75079	1.64666	3.43979	-0.767752	-0.553732	-0.570833	0.758189	1.5264	1.07548
7590	MOCS1	MOCS1:molybdenum cofactor synthesis 1	0.0592554	1.07667	1.6995	1.57848	3.22027	-0.952432	-0.467727	-0.536625	1.17533	0.957976	1.00839
10059	RGS5	RGS5:regulator of G-protein signalling 5	0.227425	1.07846	1.62704	1.50866	3.09431	-1.41757	-1.52047	-1.34407	0.295958	0.0401923	0.26285
6588	KCND1	KCND1:potassium voltage-gated channel, Shal-related subfamily, member 1	-0.00611987	1.12713	1.96992	1.74773	4.11984	-1.26484	-1.33903	-1.25661	0.0570261	0.798148	1.19411
11605	SULT1C1	SULT1C1:sulfotransferase family, cytosolic, 1C, member 1	0.365596	1.16508	2.03886	1.74998	3.94832	-0.542871	-1.22368	-1.61031	0.847953	1.15682	0.734957
386	2010110P09RIK	na	-0.62387	1.17215	2.02905	1.73104	3.95403	-0.869917	-1.87253	-1.26672	0.5207	0.619018	0.938259
4025	DCLRE1C	DCLRE1C:DNA cross-link repair 1C (PSO2 homolog, S. cerevisiae)	-0.176923	1.45992	2.41194	1.65211	5.30741	-1.73696	-1.51463	-1.1332	1.23118	0.945881	0.67397
